# Supplementary material for: Vitamin D3-Induced Tolerogenic Dendritic Cells Modulate the Transcriptomic Profile of T CD4+ Cells Towards a Functional Hyporesponsiveness
Source: Front Immunol. 2021 Jan 20;11:599623. doi: 10.3389/fimmu.2020.599623 (PMC7856150; doi:10.3389/fimmu.2020.599623)
Supplement: Supplementary Table 3 — Up and down-modulated genes in vitD3-Tcell compared to mDC-Tcell. [file Table_3.xls]

## Sheet: Hoja1
log2ratio(v01/m01)	log2ratio(v02/m02)	log2ratio(v03/m03)	log2ratio(v04/m04)	log2ratio(v05/m05)	log2ratio(v06/m06)	log2ratio(v07/m07)	log2ratio(v08/m08)	log2ratio(v09/m09)	log2ratio(v10/m10)	DESeq2 log2FoldChange vitD3-Tcell vs mDC-tCell	GeneSymbol	Description	GO annotation	DESeq2 FoldChange (vitD3-Tcell vs mDC-Tcell)	padj
-0.017859	0.567823	-0.0663017	0.664072	1.4347	0.880873	0.557198	0.722334	1.07575	1.36907	0.69442	TMIE	transmembrane inner ear	NA	1.61823	0.011986
0.748161	0.392662	1.09416	1.44655	0.0949372	0.59642	0.373486	0.787741	-0.395241	1.87081	0.686302	PRH2	proline rich protein HaeIII subfamily 2	NA	1.60915	0.0413618
0.249573	0.522108	0.494208	1.06573	0.107537	0.427362	0.990157	0.491721	0.257107	1.58696	0.616691	ARHGEF26	Rho guanine nucleotide exchange factor 26	NA	1.53335	0.0140437
0.334301	1.27308	0.44912	-0.055948	0.0735899	0.473165	1.2849	0.756899	0.825119	0.522715	0.589527	GRTP1	growth hormone regulated TBC protein 1	G-Protein Modulator, Cysteine Protease	1.50475	0.0354674
0.328401	0.321335	0.578755	0.370619	0.319946	1.488	1.17275	0.0807882	0.10378	0.872658	0.537202	AKAP6	A-kinase anchoring protein 6	NA	1.45116	0.0131006
0.251356	0.249996	0.444154	0.0111662	0.28811	0.307175	1.24344	1.04762	0.173042	1.14615	0.512192	CKMT2	creatine kinase, mitochondrial 2	Amino Acid Kinase	1.42622	0.0306759
0.464167	0.554262	0.574651	0.866312	-0.0920553	0.665367	0.162338	0.130713	0.41405	1.07313	0.483879	SLC10A1	solute carrier family 10 member 1	Cation Transporter	1.3985	0.00264154
0.513323	0.237805	0.416698	0.589444	0.592964	-0.252722	1.23117	0.154789	0.548551	1.20165	0.483665	C17orf107	chromosome 17 open reading frame 107	NA	1.39829	0.0141865
0.0962185	0.893232	0.327289	-0.0724571	0.420845	0.522763	0.664714	0.222807	0.428602	1.18616	0.467933	SULT1B1	sulfotransferase family 1B member 1	NA	1.38313	0.0011697
0.611504	-0.458103	0.548012	1.04163	0.29711	0.29487	0.593398	0.0184224	0.910008	0.68318	0.451274	TTC16	tetratricopeptide repeat domain 16	NA	1.36725	0.0327136
0.300463	-0.08949	0.410792	0.381841	0.571619	0.237808	0.798858	0.536468	-0.00752998	1.30767	0.430316	TEC	tec protein tyrosine kinase	NA	1.34753	0.0267588
0.00267985	0.27308	0.436736	1.16527	0.960587	-0.21693	0.611838	0.208278	0.309978	0.41914	0.394804	KRT72	keratin 72	NA	1.31476	0.00543043
0.158818	0.31135	0.121955	0.630686	0.414739	0.647592	0.313165	0.274326	0.593151	0.393673	0.378891	ABCC2	ATP binding cassette subfamily C member 2	ATP-Binding Cassette (ABC) Transporter	1.30034	0.00597891
0.073036	-0.118059	0.313759	1.29709	0.965315	0.143483	0.457283	-0.117438	0.202519	0.715601	0.354534	KRT73	keratin 73	NA	1.27857	0.0274714
0.0629693	0.335576	0.383387	0.689823	0.326933	0.173965	0.246354	0.00538084	0.270598	0.85029	0.332611	SORBS3	sorbin and SH3 domain containing 3	NA	1.25929	0.00279472
0.262298	-0.00702788	0.416698	0.0806742	0.381932	0.267056	0.776643	0.19182	-0.25851	1.04575	0.314788	AK5	adenylate kinase 5	Nucleotide Kinase	1.24383	0.0299627
0.189302	0.315176	0.087016	0.335707	0.575553	0.0647914	0.428173	0.343823	0.477623	0.366535	0.311925	EDAR	ectodysplasin A receptor	NA	1.24136	0.000407687
0.257026	0.269288	0.10111	0.310847	0.087681	0.417031	0.494832	-0.0161395	0.230375	1.0218	0.311816	ADAM23	ADAM metallopeptidase domain 23	Metalloprotease	1.24127	0.0149543
0.0543214	0.227806	0.114808	-0.156662	0.547765	0.267377	0.689539	0.440038	0.247043	0.61123	0.300649	RALGPS2	Ral GEF with PH domain and SH3 binding motif 2	Guanyl-Nucleotide Exchange Factor	1.2317	0.0292238
0.307019	-0.142483	-0.103265	1.07606	0.36678	0.0504514	0.435409	0.166761	0.252843	0.566535	0.291437	ALS2CL	ALS2 C-terminal like	NA	1.22386	0.0481493
0.177945	0.644396	-0.0541491	0.220408	0.474595	0.327137	0.45566	0.172325	0.0777353	0.361252	0.287357	KBTBD11	kelch repeat and BTB domain containing 11	NA	1.2204	0.00543043
0.042213	0.663401	0.0982713	0.924224	0.162937	0.188847	0.11676	0.0568882	0.304012	0.303636	0.285144	JUNB	JunB proto-oncogene, AP-1 transcription factor subunit	Basic Leucine Zipper Transcription Factor, Nucleic Acid Binding	1.21853	0.00359532
-0.0194094	0.0303299	0.14225	0.398799	0.470939	0.488556	0.191176	0.394077	0.644223	0.123092	0.282634	RASA4	RAS p21 protein activator 4	G-Protein Modulator	1.21641	0.0132796
0.181029	0.167977	0.30318	-0.0829331	0.247143	0.544241	0.664171	0.0753462	0.121327	0.600965	0.281459	C9orf72	chromosome 9 open reading frame 72	NA	1.21542	0.00818059
0.0787834	0.318472	0.341479	0.0442508	0.297405	0.626548	0.321608	0.204171	0.187256	0.420145	0.277301	ZC4H2	zinc finger C4H2-type containing	NA	1.21193	0.0457244
0.164831	0.080843	0.269996	-0.175588	0.211548	0.547798	0.693821	0.318418	0.270559	0.431373	0.275879	ADPRM	ADP-ribose/CDP-alcohol diphosphatase, manganese dependent	NA	1.21073	0.0143775
0.122806	0.199618	0.106358	-0.0409618	0.314958	0.390745	0.706478	0.0235984	0.158615	0.82823	0.274903	SCML1	Scm polycomb group protein like 1	Chromatin/Chromatin-Binding Protein, Transcription Factor	1.20991	0.0395534
0.0704076	0.117816	0.311089	0.655451	0.379872	0.00202545	0.157655	0.263005	0.172056	0.618443	0.274347	MEGF6	multiple EGF like domains 6	Extracellular Matrix Protein	1.20945	0.0010195
0.037352	0.0156922	0.283465	0.483147	0.443328	0.0744166	0.0246665	0.395393	0.45266	0.517594	0.273592	LMTK3	lemur tyrosine kinase 3	NA	1.20881	0.0315594
-0.0611796	0.0906895	-0.671052	-0.304713	-0.131203	-0.0941165	-0.437525	-0.171978	-0.197326	-0.830023	-0.263919	YWHAH	tyrosine 3-monooxygenase/tryptophan 5-monooxygenase activation protein eta	Chaperone	-1.20074	0.0214697
0.0123792	-0.199316	-0.116399	-0.426743	-0.281505	-0.104586	-0.226447	-0.477506	-0.385964	-0.461547	-0.264729	SAMD9L	sterile alpha motif domain containing 9 like	NA	-1.20141	0.000179956
-0.153199	-0.151221	-0.375279	0.0156631	-0.109691	-0.227969	-0.448686	-0.0899567	-0.118251	-1.03891	-0.266524	ARPC1B	actin related protein 2/3 complex subunit 1B	Actin Family Cytoskeletal Protein	-1.20291	0.0138621
0.0286319	-0.228359	-0.493655	-0.28592	-0.0420513	-0.237038	-0.145139	-0.321013	-0.160465	-0.91709	-0.266656	RGS3	regulator of G protein signaling 3	NA	-1.20302	0.0463581
-0.0147659	-0.12115	-0.558748	-0.256835	-0.166579	-0.172882	-0.0276949	-0.536639	-0.188224	-0.814089	-0.266706	IL18R1	interleukin 18 receptor 1	Type I Cytokine Receptor	-1.20306	0.0441558
-0.137614	-0.311882	-0.352295	0.0576496	-0.250534	-0.275866	-0.407269	-0.211938	-0.175261	-0.617142	-0.268295	SAE1	SUMO1 activating enzyme subunit 1	Ligase, Transfer/Carrier Protein	-1.20438	0.00138523
-0.0138048	-0.258843	-0.196278	0.135822	-0.25458	-0.183149	-0.520894	-0.434665	-0.169232	-0.82996	-0.269503	UBE2L6	ubiquitin conjugating enzyme E2 L6	Ligase	-1.20539	0.00894688
0.0541756	-0.182522	-0.498413	-0.179522	-0.246694	-0.304094	-0.272877	-0.0548892	-0.193137	-0.893358	-0.270016	GLB1	galactosidase beta 1	galactosidase	-1.20582	0.00996276
-0.202895	-0.123326	-0.429904	-0.351342	-0.272038	-0.0902141	-0.30735	0.0998971	-0.486121	-0.616028	-0.270702	TSPAN5	tetraspanin 5	NA	-1.20639	0.0155636
-0.258416	0.0215851	-0.501352	-0.0837551	-0.112964	-0.255213	-0.516977	-0.0203436	-0.121019	-0.887725	-0.27095	PPP1CA	protein phosphatase 1 catalytic subunit alpha	calcium-binding protein, protein phosphatase	-1.2066	0.00898195
-0.307664	0.130305	-0.647412	-0.00251484	-0.228605	-0.545223	-0.350505	-0.202587	-0.266014	-0.326992	-0.27114	IL2RB	interleukin 2 receptor subunit beta	Type I Cytokine Receptor	-1.20676	0.00130882
0.0100993	-0.0229247	-0.192786	-0.179356	-0.583073	-0.279791	-0.21489	-0.186291	-0.392555	-0.676029	-0.272833	EZH2	enhancer of zeste 2 polycomb repressive complex 2 subunit	NA	-1.20818	0.013513
0.152082	-0.263156	-0.469727	-0.0977682	-0.215768	-0.356328	-0.334789	-0.421712	-0.196391	-0.608052	-0.273915	SLC25A20	solute carrier family 25 member 20	NA	-1.20908	0.0138621
-0.0825217	-0.0280895	-0.159207	-0.191342	-0.337773	-0.127524	-0.494694	-0.267135	-0.240479	-0.784807	-0.27459	PRC1	protein regulator of cytokinesis 1	Non-Motor Microtubule Binding Protein	-1.20965	0.0312983
-0.174143	-0.360635	-0.260092	-0.111127	-0.220173	-0.275614	-0.367233	-0.144739	-0.244696	-0.635665	-0.275291	IL12RB1	interleukin 12 receptor subunit beta 1	Cytokine, Defense/Immunity Protein	-1.21024	0.000119228
-0.177917	-0.0739727	-0.206232	-0.103934	0.0381115	-0.247516	-0.608239	-0.204369	-0.133503	-1.08274	-0.276371	TUBB4B	tubulin beta 4B class IVb	Tubulin	-1.21114	0.0317927
-0.0978774	-0.186525	-0.165513	0.0744781	-0.149262	-0.204172	-0.31483	-0.452894	-0.279371	-1.04774	-0.277535	FDPS	farnesyl diphosphate synthase	acyltransferase	-1.21212	0.0144959
-0.33663	-0.250482	-0.169585	0.192033	-0.10937	-0.396471	-0.530838	-0.143177	-0.398042	-0.650776	-0.277888	LMNB2	lamin B2	NA	-1.21242	0.00803545
-0.0779799	-0.0453675	-0.414819	-0.0103053	-0.0884212	-0.515377	-0.377847	-0.0473681	-0.385831	-0.978745	-0.278349	LIMK1	LIM domain kinase 1	NA	-1.21281	0.0496004
-0.0644339	-0.200004	-0.12541	-0.0895526	-0.062684	-0.198504	-0.32222	-0.525093	-0.269405	-0.953817	-0.278471	GBP2	guanylate binding protein 2	Heterotrimeric G-Protein	-1.21291	0.00331746
0.00111498	-0.432329	-0.0702543	-0.486711	-0.467918	-0.214444	-0.266859	0.0178285	-0.203042	-0.705863	-0.28198	CASP3	caspase 3	Cysteine protease, protease inhibitor	-1.21586	0.0076703
0.0445902	0.152149	-0.717485	-0.116566	-0.441299	-0.27603	-0.0345435	-0.419719	-0.567438	-0.634561	-0.282655	PHLDA1	pleckstrin homology like domain family A member 1	NA	-1.21643	0.0314086
0.0663463	-0.346537	-0.373931	-0.272301	-0.566235	-0.136219	-0.114136	0.0240962	-0.481953	-0.67728	-0.283089	AHI1	Abelson helper integration site 1	NA	-1.2168	0.00418343
-0.249253	-0.437912	-0.251171	-0.0676482	-0.554605	-0.517834	-0.17488	-0.0889791	-0.308827	-0.174598	-0.283104	ARHGAP31	Rho GTPase activating protein 31	NA	-1.21681	0.0044535
-0.0980328	-0.0527051	-0.453046	-0.046733	-0.146142	-0.321748	-0.482365	-0.26645	-0.181329	-0.791733	-0.283579	ACTB	actin beta	actin and actin related protein	-1.21721	0.000488668
-0.0372948	0.0851722	-0.70144	-0.0234954	-0.3032	-0.596326	-0.256089	-0.327018	-0.221817	-0.552308	-0.283678	SMAD7	SMAD family member 7	Transcription Factor	-1.21729	0.020154
0.0355698	-0.385883	-0.0102149	0.00546198	-0.250917	-0.0768746	-0.488369	-0.680141	-0.205469	-0.819823	-0.284297	TRIM21	tripartite motif containing 21	NA	-1.21782	0.0178598
-0.112775	-0.136515	-0.407755	-0.228792	-0.0156774	-0.0266299	-0.367251	-0.224402	-0.400306	-1.01332	-0.286044	LAP3	leucine aminopeptidase 3	Metalloprotease	-1.21929	0.0191402
-0.0549636	-0.276914	-0.148554	0.0302394	-0.0929446	-0.166399	-0.491218	-0.428427	-0.185131	-1.09039	-0.286066	PSMB8	proteasome subunit beta 8	Protease	-1.21931	0.0113436
-0.0806427	0.0259872	-0.202338	-0.585496	-0.177949	-0.0959073	-0.479928	-0.160669	-0.268589	-0.891404	-0.286509	UNG	uracil DNA glycosylase	NA	-1.21969	0.0305723
-0.112822	-0.178966	-0.156985	0.0355974	0.0138018	-0.304341	-0.54997	-0.317188	-0.38131	-0.968662	-0.290123	TAP1	transporter 1, ATP binding cassette subfamily B member	Cysteine Protease, Serine Protease	-1.22274	0.00402006
-0.174722	0.0571629	-0.168264	-0.142506	-0.297585	-0.0889805	-0.349426	-0.272586	-0.456374	-1.05503	-0.290143	SMS	spermine synthase	NA	-1.22276	0.0285313
0.0109267	0.0775004	-0.313147	0.0271901	-0.157807	-0.420826	-0.518307	-0.248731	-0.462294	-0.989246	-0.292844	DUSP10	dual specificity phosphatase 10	NA	-1.22505	0.0408667
-0.148187	0.027669	-0.2224	0.14469	-0.437808	-0.334957	-0.726457	-0.412578	-0.434891	-0.352969	-0.293829	OAS3	2'-5'-oligoadenylate synthetase 3	Defense/Immunity Protein, Nucleic Acid Binding, Nucleotidyltransferase	-1.22589	0.00316793
-0.17121	-0.0635696	-0.182346	-0.213554	-0.390675	-0.134914	-0.234011	-0.531957	-0.334561	-0.714107	-0.294179	SMC2	structural maintenance of chromosomes 2	NA	-1.22619	0.00119176
-0.447717	0.0484121	-0.403378	-0.272266	-0.122362	-0.222076	-0.337008	-0.344303	-0.215684	-0.678277	-0.294231	UBL7	ubiquitin like 7	NA	-1.22623	0.0039902
-0.105483	-0.124512	-0.0433964	-0.565917	-0.375245	-0.220213	-0.267995	-0.535883	-0.319998	-0.392485	-0.295086	ATG4A	autophagy related 4A cysteine peptidase	cysteine protease	-1.22696	0.0376552
0.0245077	0.0858534	-0.202035	-0.411996	-0.0484238	-0.475539	-0.52096	-0.074341	-0.423953	-0.97228	-0.297232	HIST2H2BF	histone cluster 2 H2B family member f	Histone	-1.22878	0.013334
-0.16112	-0.445607	-0.203153	0.0805691	-0.117928	-0.0555429	-0.251018	-0.32746	-0.341531	-1.23654	-0.297444	SNRPG	small nuclear ribonucleoprotein polypeptide G	mRNA Splicing Factor	-1.22897	0.0440374
0.187259	-0.284789	-0.630203	-0.554723	-0.212466	-0.187056	-0.449218	-0.0053684	-0.0840551	-1.47332	-0.297824	GZMA	granzyme A	NA	-1.22929	0.0320319
0.0585931	-0.369433	-0.884304	0.0188767	-0.521446	-0.179239	-0.423819	-0.0524783	-0.392099	-0.610017	-0.298414	RNF207	ring finger protein 207	NA	-1.22979	0.0403505
0.0892306	-0.342909	-0.439683	-0.156847	-0.388579	-0.212726	-0.366885	-0.344518	-0.265774	-0.620826	-0.300483	CTNNA1	catenin alpha 1	cell adhesion molecule, non-motor actin binding protein	-1.23156	0.00152071
-0.18112	-0.12318	-0.548143	0.0369812	0.0071243	-0.420993	-0.489229	-0.0375317	-0.171266	-1.16482	-0.30068	PRDX5	peroxiredoxin 5	NA	-1.23172	0.0264204
-0.240734	-0.050893	-0.597521	-0.224598	-0.161169	-0.189023	-0.268577	-0.156157	-0.350352	-0.941584	-0.301167	SYT11	synaptotagmin 11	membrane trafficking regulatory protein	-1.23214	0.00367105
-0.125114	-0.106831	-0.453785	-0.301302	-0.176649	-0.113571	-0.401202	-0.455065	-0.32367	-0.629162	-0.303166	ICAM1	intercellular adhesion molecule 1	NA	-1.23385	0.00143023
-0.130159	-0.0447784	-0.866003	-0.168912	-0.267355	-0.220265	-0.184165	-0.346002	-0.259741	-0.728836	-0.303701	ANXA5	annexin A5	NA	-1.23431	0.0013721
-0.220008	-0.173819	-0.0360073	0.049938	-0.147665	-0.361056	-0.581174	-0.373296	-0.109101	-1.12887	-0.303844	PSMB9	proteasome subunit beta 9	Protease	-1.23443	0.012629
-0.30946	-0.263519	-0.230277	-0.370602	-0.383307	-0.333037	-0.269624	-0.173476	-0.307489	-0.396143	-0.304457	B4GALT5	beta-1,4-galactosyltransferase 5	glycosyltransferase	-1.23495	0.000310333
-0.0406836	-0.0995222	-0.059027	-0.301617	-0.289174	-0.0307158	-0.395497	-0.443947	-0.468706	-0.944995	-0.305271	FANCI	Fanconi anemia complementation group I	NA	-1.23565	0.00391104
-0.281173	-0.292517	0.314502	-0.305709	-0.506944	-0.231223	-0.46515	-0.0541413	-0.253583	-0.776252	-0.305692	GAB2	GRB2 associated binding protein 2	transmembrane receptor regulatory/adaptor protein	-1.23601	0.0147261
0.0200481	0.0615759	-0.272047	-0.731791	-0.522213	0.0758011	-0.398684	-0.219582	-0.334785	-0.785474	-0.306904	MTHFD2	methylenetetrahydrofolate dehydrogenase (NADP+ dependent) 2, methenyltetrahydrofolate cyclohydrolase	Dehydrogenase, Hydrolase	-1.23705	0.00883134
-0.846826	-0.115282	-0.298713	-0.429998	0.0103297	0.164853	-0.763027	0.0167934	-0.188735	-0.661036	-0.307148	CISH	cytokine inducible SH2 containing protein	Kinase Modulator	-1.23726	0.012241
-0.21462	-0.0113207	-0.289943	0.113364	-0.193226	-0.4108	-0.510277	-0.278231	-0.240318	-1.09617	-0.309037	TAGLN2	transgelin 2	Non-Motor Actin Binding Protein	-1.23888	0.00559959
0.257576	0.0593007	0.170926	-0.435017	-0.417683	-0.444459	-0.427251	-0.267798	-0.51056	-1.04119	-0.310807	HIST1H4H	histone cluster 1 H4 family member h	Histone	-1.2404	0.0368337
0.0508204	-0.461778	-0.544307	-0.389372	-0.350205	-0.523174	-0.278919	0.26113	-0.180137	-0.778047	-0.313539	CORO1C	coronin 1C	non-motor actin binding protein	-1.24275	0.0365386
-0.232629	-0.329265	-0.572525	-0.0321798	-0.0860667	-0.0075571	-0.446005	-0.576324	-0.38509	-0.608052	-0.313893	TRIM69	tripartite motif containing 69	NA	-1.24306	0.0135564
-0.0956485	-0.212997	-0.429379	-0.308335	-0.017924	-0.38925	-0.560491	-0.184074	-0.0387964	-0.997829	-0.314098	ATP5I	NA	NA	-1.24323	0.0155636
-0.0903412	-0.157776	-0.0977788	-0.332505	-0.403565	-0.14613	-0.355261	-0.289855	-0.317807	-0.990518	-0.31449	VDAC1	voltage dependent anion channel 1	Anion Channel, Voltage-Gated Ion Channel	-1.24357	0.00104068
0.074301	0.073975	-0.309943	-0.296647	-0.331453	-0.29375	-0.551042	-0.389933	-0.112427	-1.02963	-0.315383	LMNB1	lamin B1	NA	-1.24434	0.00719066
-0.101911	-0.208047	-0.171992	-0.5181	-0.194569	-0.170754	-0.179768	-0.516	-0.327528	-0.84637	-0.315703	DAPP1	dual adaptor of phosphotyrosine and 3-phosphoinositides 1	NA	-1.24462	0.00877743
-0.118307	-0.08949	-0.609095	-0.0292187	-0.182461	-0.519057	-0.552412	-0.0227163	-0.0303292	-1.08706	-0.315871	GPX1	glutathione peroxidase 1	Peroxidase	-1.24476	0.0154988
-0.243044	0.115979	-0.12927	-0.230324	-0.268897	-0.233916	-0.37432	-0.328896	-0.30239	-1.27656	-0.320244	COX5A	cytochrome c oxidase subunit 5A	Oxidase	-1.24854	0.0210684
0.146174	-0.225078	-0.296627	-0.371219	0.0318551	-0.273855	-0.413787	-0.185043	-0.482442	-1.19197	-0.322775	SQLE	squalene epoxidase	Oxygenase	-1.25073	0.0140377
-0.302339	-0.213434	-0.264335	-0.326516	-0.427865	-0.127375	-0.372815	-0.203853	-0.0765716	-0.92246	-0.323032	CSF1	colony stimulating factor 1	NA	-1.25096	0.000613665
0.0738903	-0.0704042	-0.868362	-0.363662	-0.383549	-0.358381	-0.224071	0.246666	-0.335259	-1.4281	-0.323715	CCR2	C-C motif chemokine receptor 2	Chemokine Receptor	-1.25155	0.0368337
-0.108194	-0.0120659	-0.29702	-0.0997873	-0.124956	-0.267134	-0.63229	-0.366989	-0.229664	-1.12078	-0.323984	TUBB	tubulin beta class I	Tubulin	-1.25178	0.041359
-0.185451	-0.026128	-0.291297	-0.0285055	-0.145552	-0.326722	-0.327821	-0.490489	-0.280598	-1.23217	-0.32635	DBI	diazepam binding inhibitor, acyl-CoA binding protein	Enzyme modulator, transfer/carrier protein	-1.25384	0.0125961
-0.171532	-0.00126968	-0.350591	0.0378869	-0.112872	-0.526926	-0.626418	-0.27347	-0.197521	-1.0522	-0.326772	DHCR24	24-dehydrocholesterol reductase	NA	-1.2542	0.00553561
0.158085	-0.102936	-0.36571	-0.314008	0.00146467	-0.333179	-0.342219	-0.492947	-0.315705	-1.32069	-0.327301	TXN	thioredoxin	NA	-1.25466	0.0264204
-0.0499332	-0.384639	-0.398877	-0.06264	-0.208874	-0.350452	-0.453144	-0.217273	-0.335037	-0.895134	-0.327427	APOBEC3G	apolipoprotein B mRNA editing enzyme catalytic subunit 3G	Deaminase, Nucleic Acid Binding	-1.25477	0.00126974
-0.0757393	-0.0684284	-0.597147	-0.122826	-0.0394044	-0.27055	-0.362782	-0.276462	-0.243825	-1.29059	-0.327786	PRDX1	peroxiredoxin 1	Peroxidase	-1.25509	0.00929616
0.0262968	-0.177024	-0.490025	-0.300808	-0.528853	-0.37094	-0.421889	-0.176557	-0.0435817	-0.833585	-0.329707	TPM4	tropomyosin 4	Actin Binding Motor Protein	-1.25676	0.000218553
0.0100141	-0.390357	-0.277711	-0.391997	-0.362489	-0.362309	-0.424059	-0.085336	-0.132538	-0.950565	-0.330791	CPOX	coproporphyrinogen oxidase	Oxidase	-1.2577	0.00162311
0.0803228	-0.111529	-0.815404	-0.271875	-0.447903	-0.290608	-0.48595	0.0139901	-0.103909	-1.01726	-0.330831	ANXA2	annexin A2	NA	-1.25774	0.00624248
-0.150412	-0.185434	-0.336816	-0.118786	-0.276968	-0.409591	-0.361231	-0.420729	-0.248901	-0.848541	-0.330886	SQRDL	NA	NA	-1.25779	8.21303e-05
-0.169294	-0.301156	-0.0813053	-0.264418	-0.302387	-0.348335	-0.520458	-0.0518495	-0.0338093	-1.38192	-0.331187	EBP	emopamil binding protein (sterol isomerase)	Isomerase, Signaling Molecule	-1.25805	0.0275243
-0.2378	-0.0572046	-0.541072	-0.15901	-0.307989	-0.600254	-0.322196	-0.17575	-0.238191	-0.723698	-0.334412	TNFRSF1B	TNF receptor superfamily member 1B	NA	-1.26086	8.64153e-06
-0.319931	-0.0466438	-0.103101	-0.222781	-0.153098	-0.241997	-0.714269	-0.281918	-0.324013	-0.948628	-0.336417	GALM	galactose mutarotase	epimerase/racemase	-1.26262	0.00149726
-0.24896	0.0581242	-0.0960808	-0.113421	-0.189516	0.232075	-0.832175	-0.203005	-0.854544	-1.07971	-0.337106	SCD	stearoyl-CoA desaturase	NA	-1.26322	0.032435
-0.0904627	0.160751	-0.522259	0.176407	-0.386277	-0.401949	-0.583401	-0.411325	-0.141339	-1.20249	-0.338216	FEN1	flap structure-specific endonuclease 1	damaged DNA-binding protein, endodeoxyribonuclease, exodeoxyribonuclease, hydrolase	-1.26419	0.0388149
-0.0636767	-0.193352	-0.520361	-0.129636	-0.162645	-0.360458	-0.476597	-0.281433	-0.198653	-1.01011	-0.338518	ACTG1	actin gamma 1	actin and actin related protein	-1.26446	0.0155368
-0.461881	0.0132481	-0.720805	0.28318	-0.316545	-0.388905	-0.388355	-0.334249	-0.206371	-1.09959	-0.340928	NCF4	neutrophil cytosolic factor 4	NA	-1.26657	0.0135564
-0.185168	-0.554453	-0.115084	-0.221504	-0.428221	-0.050382	-0.599912	0.0206673	-0.48231	-0.813835	-0.340935	TOMM40L	translocase of outer mitochondrial membrane 40 like	Membrane Traffic Protein	-1.26658	0.016454
-0.0798393	-0.243966	-0.354934	0.0207688	-0.278668	-0.337127	-0.359905	-0.42581	-0.196086	-1.20304	-0.341959	PTPN7	protein tyrosine phosphatase, non-receptor type 7	Protein Phosphatase	-1.26748	0.00121334
-0.0560639	-0.100631	-0.324876	-0.509493	0.073993	-0.244826	-0.447363	-0.361522	-0.177674	-1.42313	-0.343212	SEC61B	Sec61 translocon beta subunit	NA	-1.26858	0.0236541
0.0294468	-0.403625	-1.31315	0.172879	-0.507256	0.0609388	-0.283037	-0.323443	-0.581845	-0.842544	-0.343562	PARVB	parvin beta	actin and actin related protein	-1.26889	0.0463581
0.0558749	-0.079709	-0.00739425	-0.309687	-0.506447	-0.4397	-0.46426	-0.360561	-0.235142	-1.14357	-0.344226	TIMELESS	timeless circadian regulator	NA	-1.26947	0.0140377
-0.24839	-0.359777	-0.255286	0.332632	-0.22395	-0.538126	-0.807166	-0.266836	-0.487231	-0.54328	-0.344236	HIC1	HIC ZBTB transcriptional repressor 1	KRAB box transcription factor	-1.26948	0.00225959
0.313536	-0.147607	-0.550508	-0.330363	-0.548357	-0.277651	-0.51799	-0.142019	-0.265741	-0.979538	-0.344911	LIMA1	LIM domain and actin binding 1	actin family cytoskeletal protein, nuclease, transcription factor	-1.27007	0.00370113
-0.167506	-0.0925222	-0.434781	-0.122481	-0.187768	-0.376392	-0.676725	-0.25849	-0.163429	-0.98032	-0.345127	COTL1	coactosin like F-actin binding protein 1	non-motor actin binding protein	-1.27026	0.000226427
-0.185412	0.141023	-0.340201	-0.0841363	-0.166988	-0.488211	-0.585634	-0.0894456	-0.278026	-1.46484	-0.345506	C17orf49	chromosome 17 open reading frame 49	NA	-1.2706	0.0267588
-0.269249	-0.130896	-0.682029	-0.242158	-0.445133	-0.336193	-0.275621	-0.220704	-0.313458	-0.611507	-0.347458	FAM129A	family with sequence similarity 129 member A	NA	-1.27232	1.96761e-07
0.0975695	-0.135005	-0.720805	-0.204683	-0.357131	-0.563452	-0.534079	-0.390833	0.0306893	-0.731858	-0.34904	MRC2	mannose receptor C type 2	NA	-1.27371	0.0154988
-0.344742	-0.169447	-0.115644	-0.201896	-0.250028	-0.243906	-0.4	-0.561405	-0.553074	-0.659239	-0.349444	GBP4	guanylate binding protein 4	Heterotrimeric G-Protein	-1.27407	2.24565e-07
-0.171682	-0.0890754	-0.494979	-0.112224	-0.210071	-0.485653	-0.559724	-0.370802	-0.132979	-0.895172	-0.349832	IL32	interleukin 32	NA	-1.27441	5.00948e-05
0.0633941	-0.482994	-0.904768	-0.0166314	-0.232692	-0.434844	-0.427876	-0.452305	-0.0419706	-0.952664	-0.352019	PDCD1	programmed cell death 1	NA	-1.27635	0.0170885
-0.0461467	-0.0758287	-0.419636	-0.591763	-0.299106	-0.0203642	-0.244175	-0.451819	-0.451631	-0.94916	-0.353542	TFRC	transferrin receptor	Metalloprotease	-1.27769	0.000149546
-0.213905	0.434543	-0.237596	-0.428974	-0.986416	-0.108986	-0.419051	-0.245893	-0.581845	-0.709138	-0.354794	NCAPG2	non-SMC condensin II complex subunit G2	NA	-1.2788	0.0199873
-0.340287	0.0835795	-0.561607	-0.210979	-0.247441	-0.437534	-0.4014	-0.463291	-0.192354	-0.873214	-0.355746	APOBEC3C	apolipoprotein B mRNA editing enzyme catalytic subunit 3C	Deaminase, Nucleic Acid Binding	-1.27965	0.000218553
0.320526	-0.137853	-0.160266	-0.810738	-0.313767	-0.481744	-0.164849	-0.404639	-0.334898	-1.19344	-0.357932	ARHGAP11A	Rho GTPase activating protein 11A	NA	-1.28159	0.0319461
-0.230099	-0.319319	-0.398877	-0.746603	-0.547144	-0.192111	0.015137	-0.340928	-0.406762	-0.466668	-0.358661	FAS	Fas cell surface death receptor	NA	-1.28224	9.43142e-05
-0.192946	0.0251525	-0.154458	-0.858981	-0.823806	-0.321118	-0.020185	-0.210514	-0.511182	-0.579855	-0.360245	KIAA1524	NA	NA	-1.28364	0.034805
0.134556	0.0791655	-0.195624	-0.371943	-0.356662	-0.335246	-0.472287	-0.435626	-0.276265	-1.43304	-0.360283	KPNA2	karyopherin subunit alpha 2	transfer/carrier protein	-1.28368	0.0154988
-0.269834	-0.242476	-0.543048	0.125342	-0.230614	-0.536365	-0.459559	-0.375441	-0.267286	-0.836555	-0.360426	ORAI2	ORAI calcium release-activated calcium modulator 2	NA	-1.2838	7.16025e-05
0.382169	0.0045912	-0.0552242	-0.101968	-0.652792	-0.448848	-0.460504	-0.360843	-0.713993	-1.28881	-0.362944	HIST1H2AD	histone cluster 1 H2A family member d	Histone	-1.28605	0.0265222
-0.337638	-0.148568	-0.156634	-0.509265	-0.294581	-0.0952497	-0.555488	-0.303552	-0.240713	-0.965265	-0.363624	STMN1	stathmin 1	NA	-1.28665	0.000126561
-0.205885	-0.152226	0.049713	-0.104494	-0.407036	-0.4787	-0.886447	-0.266874	-0.0356523	-1.1226	-0.365345	UHRF1	ubiquitin like with PHD and ring finger domains 1	Ubiquitin-Protein Ligase	-1.28819	0.0137505
-0.151125	-0.574104	-0.265327	0.0272679	-0.586187	-0.553709	-0.626561	-0.0101203	-0.380442	-0.492459	-0.366407	GPR68	G protein-coupled receptor 68	G-Protein Coupled Receptor	-1.28914	0.000563056
-0.0916623	-0.255299	-0.5525	-0.493069	-0.398999	-0.21413	-0.350183	-0.483885	-0.293794	-0.736046	-0.372747	RALB	RAS like proto-oncogene B	Small GTPase	-1.29482	0.000310333
-0.0253916	-0.318802	-0.594797	-0.748254	-0.11198	-0.243855	-0.343844	-0.244307	-0.649076	-0.656307	-0.372832	ITGA1	integrin subunit alpha 1	NA	-1.29489	0.000896682
-0.345372	-0.263465	-0.238081	-0.0500451	-0.481919	-0.306988	-0.613015	-0.243604	-0.498725	-0.614501	-0.372913	CIITA	class II major histocompatibility complex transactivator	NA	-1.29496	1.8661e-05
-0.119552	-0.376561	-0.652404	0.187793	-0.211258	-0.661487	-0.462868	-0.304017	-0.278337	-0.904039	-0.373343	CD82	CD82 molecule	NA	-1.29535	0.000599096
-0.281806	-0.240916	-0.741514	-0.236832	-0.230021	-0.298369	-0.312476	-0.32263	-0.212849	-1.01806	-0.374851	ACAA2	acetyl-CoA acyltransferase 2	acetyltransferase	-1.29671	0.000119228
-0.00132559	-0.404141	-0.31034	-0.0815275	-0.0903328	-0.130429	-0.740795	-0.387887	-0.2071	-1.45369	-0.375718	TUBA1C	tubulin alpha 1c	Tubulin	-1.29749	0.0155636
-0.0339633	-0.237464	-0.106074	-0.306754	-0.225851	-0.27339	-0.404818	-0.798334	-0.434992	-0.975454	-0.377145	GBP5	guanylate binding protein 5	Heterotrimeric G-Protein	-1.29877	3.82753e-05
-0.348982	-0.314739	-0.422184	-0.227098	-0.368752	-0.385594	-0.584895	-0.21256	-0.335682	-0.585888	-0.379369	ADAM19	ADAM metallopeptidase domain 19	Metalloprotease	-1.30077	7.63109e-11
0.0452141	-0.196917	-0.237126	-0.926083	-0.565038	0.00148469	-0.699205	0.114462	-0.263057	-1.0233	-0.383278	RASGRP3	RAS guanyl releasing protein 3	Guanyl-Nucleotide Exchange Factor	-1.3043	0.0139326
-0.00753215	0.100811	-0.184752	-0.0584553	-0.0649299	-0.454927	-0.641309	-0.393143	-0.729492	-1.39332	-0.384635	H2AFX	H2A histone family member X	Histone	-1.30553	0.0212665
-0.092178	-0.423665	-0.095285	0.0753465	-0.156016	-0.149609	-0.522225	-1.01633	-0.460216	-1.03856	-0.38591	GBP1	guanylate binding protein 1	Heterotrimeric G-Protein	-1.30668	0.0359871
-0.00478154	-0.170286	-0.644633	-0.206853	-0.576376	-0.235911	-0.349138	-0.466161	-0.258426	-1.04222	-0.388103	RAB37	RAB37, member RAS oncogene family	NA	-1.30867	0.000170118
-0.032481	-0.437413	-0.637037	-0.512806	-0.269886	-0.522448	-0.169744	-0.453548	-0.43519	-0.561624	-0.389056	GALNT6	polypeptide N-acetylgalactosaminyltransferase 6	glycosyltransferase	-1.30954	0.0212665
0.572589	0.0925078	-0.577214	-0.371219	-0.68109	-0.436448	-0.47309	-0.300302	-0.632046	-0.997998	-0.390043	STIL	STIL, centriolar assembly protein	NA	-1.31043	0.0406763
-0.384311	-0.22442	-0.535081	0.0480827	-0.119043	-0.38113	-0.782481	-0.500608	-0.040737	-1.02832	-0.390436	BATF	basic leucine zipper ATF-like transcription factor	basic leucine zipper transcription factor	-1.31079	0.00199016
-0.187299	-0.156088	-0.354208	-0.552119	-0.581981	-0.228098	-0.0380294	-0.299273	-0.616598	-1.00807	-0.391282	GK	glycerol kinase	carbohydrate kinase	-1.31156	0.0013721
-0.638357	0.224871	0.136455	-0.370787	-0.678338	-0.377471	-0.334194	-0.22619	-0.444238	-1.1046	-0.391546	NDC80	NDC80, kinetochore complex component	Transcription cofactor	-1.3118	0.0305723
0.0223223	-0.219436	-0.16559	-0.003646	-0.351672	-0.427175	-0.548169	-0.640911	-0.152944	-1.48121	-0.391794	HIST1H3I	histone cluster 1 H3 family member i	Histone	-1.31202	0.0154988
0.0700887	-0.319007	-0.32347	-0.000806446	-0.420985	-0.209333	-0.429746	-0.452894	-0.535068	-1.39904	-0.393079	RACGAP1	Rac GTPase activating protein 1	G-protein modulator, transfer/carrier protein	-1.31319	0.00713715
-0.170975	-0.0804093	-0.736684	-0.330286	-0.388992	-0.491699	-0.440601	-0.257386	-0.229556	-0.843881	-0.394359	CCR4	C-C motif chemokine receptor 4	Chemokine Receptor, Exoribonuclease	-1.31436	4.50235e-07
0.0621275	0.106722	-0.962778	-0.617142	-0.51439	-0.519057	-0.391446	-0.39838	-0.140498	-0.867513	-0.397984	KLF10	Kruppel like factor 10	DNA binding protein, transcription cofactor, zinc finger transcription factor	-1.31767	0.00655423
-0.368912	-0.499774	0.022355	-0.399277	-0.062887	-0.0969652	-0.467205	-0.62889	-0.480242	-1.10371	-0.398897	EPSTI1	epithelial stromal interaction 1	NA	-1.3185	0.000272328
-0.0349933	-0.0805569	-0.601185	0.0430944	-0.53993	-0.262946	-0.572394	-0.484928	-0.368066	-1.17308	-0.398961	RDH10	retinol dehydrogenase 10	NA	-1.31856	0.00253589
-0.417377	0.519518	-0.45621	-0.360803	-0.629428	-0.32173	-0.293852	-0.69333	-0.212451	-1.21494	-0.400055	RBBP8	RB binding protein 8, endonuclease	Transcription cofactor	-1.31956	0.0396384
-0.740433	0.00793797	-0.696143	0.0834721	-0.655268	-0.475989	-0.286683	-0.287856	-0.175444	-0.861626	-0.400226	SLC43A3	solute carrier family 43 member 3	Amino Acid Transporter	-1.31972	0.00507309
-0.251329	-0.555611	-0.53974	-0.384798	-0.336552	-0.535205	-0.346206	0.130873	-0.342689	-1.27102	-0.400624	CCR5	C-C motif chemokine receptor 5 (gene/pseudogene)	Chemokine Receptor	-1.32008	0.000312466
0.0977315	-0.579363	-0.609774	0.0359103	-1.03153	-0.321565	-0.017589	-0.71612	-0.435078	-0.638748	-0.401274	SRGAP3	SLIT-ROBO Rho GTPase activating protein 3	G-Protein Modulator	-1.32067	0.00994078
-0.278113	-0.435397	-0.566334	0.0870148	-0.481064	-0.00448427	-0.224905	-0.591637	-0.273879	-1.41791	-0.401473	CD79B	CD79b molecule	Immunoglobulin Receptor Superfamily	-1.32086	0.011305
-0.192946	-0.154003	-0.205355	-0.289954	-0.15736	-0.252542	-0.679548	-0.500643	-0.281941	-1.43282	-0.410248	PCNA	proliferating cell nuclear antigen	DNA polymerase processivity factor	-1.32891	0.00118936
-0.424523	0.120685	-0.603359	-0.472431	-0.554991	-0.377871	-0.34358	-0.488125	-0.164145	-0.869739	-0.413765	IL2RA	interleukin 2 receptor subunit alpha	Type I Cytokine Receptor	-1.33216	3.54498e-06
-0.303292	0.0422483	-0.445171	-0.137735	-0.126459	-0.349216	-0.617815	-0.577263	-0.444367	-1.24384	-0.418176	BCL2L1	BCL2 like 1	signaling molecule	-1.33624	0.000439469
0.00854787	-0.359862	-0.863545	-0.708996	-0.461802	-0.241154	-0.00593856	-0.567739	-0.328967	-1.02055	-0.420082	HAVCR2	hepatitis A virus cellular receptor 2	NA	-1.338	0.00110027
-0.220925	-0.254867	-0.757166	-0.0643528	-0.432066	-0.433848	-0.682551	-0.488212	-0.299844	-0.621261	-0.424085	MYO1G	myosin IG	G-protein modulator, actin binding motor protein, cell junction protein	-1.34172	8.07885e-09
-0.0666819	0.163697	-0.708205	-0.777778	-0.785164	-0.136523	-0.40344	-0.683584	-0.147505	-0.879756	-0.424119	C12orf75	chromosome 12 open reading frame 75	NA	-1.34175	0.00418343
-0.511475	0.228686	-0.664771	-0.642764	-0.128234	-0.306251	-0.350771	-0.292829	-0.610146	-1.18117	-0.425696	SNX10	sorting nexin 10	NA	-1.34322	0.0144138
-0.113218	0.25813	-0.852595	-0.552334	-0.453986	-0.42121	-0.445942	-0.440044	-0.529158	-0.951536	-0.431962	WEE1	WEE1 G2 checkpoint kinase	Non-receptor serine/threonine protein kinase	-1.34907	0.00597315
-0.0491099	-0.384486	-0.70763	0.245534	-0.534964	-0.231278	-0.693369	-0.674589	-0.2654	-1.05667	-0.432218	LGALS9	galectin 9	Cell Adhesion Molecule, Signaling Molecule	-1.34931	0.00276461
-0.200479	-0.254927	-0.202185	-0.9273	-0.580519	0.00740941	-0.399101	-0.62798	-0.718251	-0.449271	-0.433996	HELLS	helicase, lymphoid specific	NA	-1.35097	0.000405311
-0.338245	-0.0027136	-0.446183	0.447666	-0.203783	-0.675177	-0.83494	-0.749287	-0.524031	-1.09082	-0.434225	COL9A2	collagen type IX alpha 2 chain	NA	-1.35118	0.0148662
-0.576274	-0.0686113	-0.27602	-0.264418	-0.314387	-0.563572	-0.706482	-0.316327	-0.118512	-1.19946	-0.437742	RHOC	ras homolog family member C	Small GTPase	-1.35448	0.000944104
0.246704	-0.147138	-0.533527	-1.13399	-0.90073	-0.240142	-0.223026	-0.623756	-0.533911	-0.605618	-0.442684	PDE7B	phosphodiesterase 7B	NA	-1.35913	0.00143023
-1.14232	0.149698	-0.0731069	-0.889182	-0.265017	0.253532	-0.697264	-0.35715	0.0543978	-1.61073	-0.445015	IL17RB	interleukin 17 receptor B	Cytokine, Defense/Immunity Protein	-1.36133	0.0402312
-0.273866	-0.258443	-0.0857191	-0.395449	-0.325422	-0.315774	-0.481595	-0.473226	-0.555284	-1.49226	-0.448698	MYL6B	myosin light chain 6B	Actin family cytoskeletal protein, calmoduline	-1.36481	0.0074693
-0.177004	-0.0815848	-0.777389	-0.154352	-0.369974	-0.35888	-0.526326	0.054793	-0.792469	-1.39981	-0.450078	HLA-DMA	major histocompatibility complex, class II, DM alpha	Major Histocompatibility Complex Antigen	-1.36611	0.00802229
-0.0262958	-1.09429	0.321015	0.580304	-0.566235	-0.481825	-0.74864	-0.189376	-0.432266	-1.24282	-0.450371	HLA-DQB1	major histocompatibility complex, class II, DQ beta 1	Major Histocompatibility Complex Antigen	-1.36639	0.00325478
-0.337336	-0.0430657	0.0933283	-0.193527	-0.617933	-0.0352108	-1.03002	-0.462005	-0.637297	-1.26791	-0.450371	HIST2H3D	histone cluster 2 H3 family member d	Histone	-1.36639	0.0320319
-0.415338	-0.0020272	-0.689554	-0.108909	-0.66723	-0.197129	-0.11688	-0.713442	-0.631233	-1.07117	-0.452909	CD83	CD83 molecule	NA	-1.3688	0.00185011
0.00715749	-0.462245	-0.312165	-0.609974	-0.368446	-0.164988	-0.737435	-0.572597	-0.842443	-0.572803	-0.455876	GPR15	G protein-coupled receptor 15	G-Protein Coupled Receptor	-1.37162	1.4319e-05
-0.247393	-0.324109	0.0612202	-1.08624	-0.772204	-0.0284475	-0.0598725	-0.281433	-0.849992	-0.985514	-0.455902	CD38	CD38 molecule	Cyclase, Glycosidase	-1.37164	0.0233352
-0.16207	-0.285129	-0.173354	-0.345626	-0.38937	-0.382338	-0.503313	-0.862809	-0.584357	-0.888211	-0.456931	STAT1	signal transducer and activator of transcription 1	nucleic acid binding, transcription factor	-1.37262	2.68902e-09
-0.276362	0.033253	-0.398877	-0.374286	-0.589351	-0.372979	-0.600119	-0.498636	-0.438392	-1.03564	-0.45921	PLK4	polo like kinase 4	NA	-1.37479	0.00560139
-0.443489	-0.377128	-0.264335	-0.595887	-0.310335	-0.18629	-0.748948	-0.0528363	-0.291761	-1.24756	-0.461134	HLA-DPB1	major histocompatibility complex, class II, DP beta 1	Major Histocompatibility Complex Antigen	-1.37662	8.8137e-05
-0.0797351	-0.337418	-0.224848	-0.290413	-0.672821	-0.367054	-0.162138	-0.769751	-0.532602	-1.1884	-0.464726	BRCA1	BRCA1, DNA repair associated	ubiquitin-protein ligase	-1.38006	0.00118936
-0.0960841	-0.209313	-0.961813	0.157489	-0.0338186	-0.592267	-0.769201	-0.87857	-0.246497	-1.14367	-0.465041	STX11	syntaxin 11	SNARE Protein	-1.38036	0.0247986
0.00636315	-0.754291	-0.641127	0.0948769	-0.0430395	-0.577652	-1.37292	-0.228259	-0.274417	-0.905477	-0.465841	CTSL	cathepsin L	cysteine protease	-1.38112	0.00331746
-0.0605181	-0.179718	-0.748027	-0.277148	-0.321931	-0.388428	-0.482358	-0.426651	-0.330724	-1.51623	-0.465943	CLIC1	chloride intracellular channel 1	NA	-1.38122	0.0103195
0.0431217	0.179971	-0.892416	-0.252096	-0.598685	0.0466367	-0.517937	-0.566065	-0.833272	-1.51322	-0.467766	OAS1	2'-5'-oligoadenylate synthetase 1	Defense/Immunity Protein, Nucleic Acid Binding, Nucleotidyltransferase	-1.38297	0.0112169
-0.203031	0.0784519	-1.02002	-0.0864824	-0.329666	-0.365132	-0.65036	-0.478049	-0.425217	-1.28178	-0.471809	BHLHE40	basic helix-loop-helix family member e40	basic helix-loop-helix transcription factor	-1.38685	0.0112778
-0.180437	-0.0697687	-0.497971	-0.331565	-0.179782	-0.13209	-0.710283	-0.417907	-0.826958	-1.41608	-0.476202	WARS	tryptophanyl-tRNA synthetase	Aminoacyl-tRNA Synthetase	-1.39108	0.0116125
0.201686	-0.249598	-0.884304	-0.469737	-0.674516	-0.55261	-0.399635	-0.590088	-0.0934727	-1.35864	-0.477923	MAPK11	mitogen-activated protein kinase 11	non-receptor serine/threonine protein kinase	-1.39274	0.0244239
-0.376392	0.0817814	-0.850573	-0.444571	-0.715004	-0.105631	-0.581895	-0.725039	-0.207562	-1.17742	-0.481028	JAKMIP1	janus kinase and microtubule interacting protein 1	NA	-1.39574	0.00126447
-0.248129	-0.166032	-0.667694	-0.490086	-0.650558	-0.452446	-0.226736	-0.564957	-0.477212	-0.764818	-0.481342	ENTPD1	ectonucleoside triphosphate diphosphohydrolase 1	lyase, nucleotide phosphatase	-1.39604	2.95884e-08
0.243572	0.088997	-0.167871	-0.256466	-0.485038	-0.632427	-0.85572	-0.547907	-0.823974	-1.35635	-0.484062	HIST1H3H	histone cluster 1 H3 family member h	Histone	-1.39868	0.00130882
-0.0130366	-0.183149	-0.206232	-0.644962	-0.944754	-0.297776	-0.461306	-0.487148	-0.663802	-0.931862	-0.489467	CENPF	centromere protein F	NA	-1.40393	1.63477e-06
-0.0373205	0.200184	-0.825336	-0.0227949	-0.721109	-0.430855	-0.756408	-0.497661	-0.712971	-1.12129	-0.49081	DUSP4	dual specificity phosphatase 4	NA	-1.40523	0.00948827
-0.293875	-0.192584	-0.30158	0.264802	-0.710958	-0.0358484	-0.517638	-0.665455	-0.701427	-1.73406	-0.49327	ASF1B	anti-silencing function 1B histone chaperone	chromatin/chromatin-binding protein	-1.40763	0.0233352
-0.555516	0.15341	-0.494034	-0.638337	-0.488566	-0.652809	-0.349181	-0.354713	-0.451918	-1.16009	-0.49335	SOX4	SRY-box 4	HMG box transcription factor	-1.40771	0.00163278
-0.031525	0.258819	-0.91345	-0.122084	-0.285313	-0.643245	-0.851547	-0.602101	-0.358649	-1.50445	-0.496991	TNFRSF4	TNF receptor superfamily member 4	NA	-1.41127	0.039981
-0.073893	-0.0708744	0.220033	-0.947434	-0.967908	-0.208151	-0.291736	-0.24114	-0.777376	-1.37196	-0.497178	CENPE	centromere protein E	Microtubule Binding Motor Protein	-1.41145	0.00560139
0.677419	-0.460527	-0.369731	-0.22488	-0.61158	-0.36354	-0.850507	-0.828358	-0.558762	-1.29374	-0.497415	HIST1H2BJ	histone cluster 1 H2B family member j	Histone	-1.41168	0.00464389
0.104959	-0.0020272	-0.530122	-0.308335	-0.436783	-0.29793	-0.887696	-0.734787	-0.346629	-1.87007	-0.497836	GNA15	G protein subunit alpha 15	Heterotrimeric G-Protein	-1.41209	0.0141053
-0.0201913	-0.85937	-0.442245	-0.271416	-0.837827	-0.638501	-0.584313	-0.504893	-0.476529	-0.429295	-0.505805	BMF	Bcl2 modifying factor	NA	-1.41992	2.4315e-07
0.0998361	0.361617	-0.419939	-0.690593	-0.739053	-0.264693	-0.373157	-0.896128	-0.915615	-1.30841	-0.506132	EGR2	early growth response 2	DNA binding protein, transcription cofactor, zinc finger transcription factor	-1.42024	0.0140437
-0.245895	-0.361635	-0.331763	-0.427917	-0.663376	-0.621627	-0.445942	-0.114683	-0.634313	-1.12418	-0.506225	ITPRIPL2	ITPRIP like 2	NA	-1.42033	0.000737618
0.623608	-0.250482	-1.08977	-0.567253	-0.907729	-0.296665	-0.339992	-0.476268	-0.714138	-1.16668	-0.507092	TNFSF4	TNF superfamily member 4	tumor necrosis factor family member	-1.42118	0.0147976
0.0894541	-1.09324	-0.491986	-0.177939	-0.31036	-0.227503	-0.808209	-0.572409	-0.46083	-1.31682	-0.511111	ARSD	arylsulfatase D	Hydrolase	-1.42515	0.0423165
0.161197	-0.331248	-0.740797	-0.621848	-1.06457	-0.316931	-0.115426	-0.535883	-0.692587	-1.03531	-0.511904	MYO1E	myosin IE	G-protein modulator, actin binding motor protein, cell junction protein	-1.42593	0.000195862
-0.903439	0.650643	-0.291962	-0.923739	-1.15868	0.121047	-0.614797	-0.826102	-0.295511	-0.889072	-0.513164	CHEK1	checkpoint kinase 1	non-receptor serine/threonine protein kinase	-1.42718	0.0373852
-0.0334674	-0.412811	-0.661911	0.017709	-0.37333	-0.76417	-0.687915	0.0807882	-0.881406	-1.75976	-0.514435	MPST	mercaptopyruvate sulfurtransferase	Transfer/carrier protein, Transferase	-1.42843	0.019453
-0.31304	0.199618	-0.318259	-0.208092	-0.438185	-0.426134	-0.957165	-0.637954	-0.641883	-1.38183	-0.515514	MCM2	minichromosome maintenance complex component 2	DNA Helicase, Hydrolase	-1.4295	0.000142513
-0.103308	-0.11771	-0.304959	-0.0977682	-0.770604	-0.431595	-0.532419	-0.51275	-0.56505	-1.79525	-0.517205	HIST1H2AM	histone cluster 1 H2A family member m	Histone	-1.43118	0.000729618
-0.238856	-0.248405	-0.591179	-0.161772	-0.613939	-0.514974	-0.68457	-0.427119	-0.398107	-1.32278	-0.517791	CD74	CD74 molecule	Protease Inhibitor	-1.43176	0.000108455
0.128982	0.233114	-0.166216	-0.337234	-0.568028	-0.970753	-0.522237	-1.13494	-0.23068	-1.72281	-0.521489	HIST1H2BL	histone cluster 1 H2B family member l	Histone	-1.43544	0.0215968
-0.344949	-0.269238	-0.789667	-0.638337	-1.44136	-0.145904	-0.0112879	-0.518674	-0.672924	-0.761302	-0.523658	CD109	CD109 molecule	Protease Inhibitor	-1.4376	0.000699765
0.0101963	-0.473346	-0.358519	-0.353867	-0.584068	-0.662751	-0.631291	-0.793008	-0.542143	-0.899565	-0.532037	MYB	MYB proto-oncogene, transcription factor	NA	-1.44597	2.78336e-08
-0.147757	-0.184305	-1.16604	-0.339108	-0.782838	-0.495062	-0.101723	-0.444222	-1.02197	-0.891558	-0.534349	TRIB1	tribbles pseudokinase 1	Protein Kinase	-1.44829	1.46631e-05
-0.240251	-0.262414	-0.0769489	-0.376069	-0.914831	-0.167983	-0.873406	-0.486252	-0.680568	-1.14909	-0.535907	ORC1	origin recognition complex subunit 1	replication origin binding protein	-1.44985	0.00507309
-0.140478	0.227483	-1.14034	-0.287871	-0.931319	-0.929649	-0.762968	-0.334249	-0.0154028	-1.11037	-0.54077	SLCO4A1	solute carrier organic anion transporter family member 4A1	Protease Inhibitor, Transporter	-1.45475	0.00572733
0.471451	-0.175821	-0.316415	-0.773879	-0.768034	-0.0516989	-0.626	-1.23939	-0.521838	-1.46096	-0.557097	BUB1	BUB1 mitotic checkpoint serine/threonine kinase	NA	-1.47131	0.00262652
-0.281755	-0.476942	-0.757958	0.354744	-1.08081	-0.350753	-0.660895	-0.310002	-0.584101	-1.52118	-0.561606	FAH	fumarylacetoacetate hydrolase	NA	-1.47591	0.00601279
-0.945018	0.335816	-0.331763	-0.682731	-1.02936	-0.367054	-0.457302	-0.334249	-0.363986	-1.63875	-0.568829	UCK2	uridine-cytidine kinase 2	NA	-1.48332	0.03116
-0.0823873	-0.145524	-0.600511	-0.496318	-0.327159	-0.637357	-0.731542	-0.7024	-0.665677	-1.47274	-0.569633	LTA	lymphotoxin alpha	tumor necrosis factor family member	-1.48415	0.000138454
-0.255833	-0.139128	-0.606985	-0.0977682	-0.751419	-0.58147	-0.988678	-0.459004	-0.329912	-1.57408	-0.569942	LGALS1	galectin 1	Cell Adhesion Molecule, Signaling Molecule	-1.48446	1.72343e-05
-0.344949	0.0780641	-0.436352	-0.583195	-0.214391	-0.212726	-0.655835	-0.827289	-0.73138	-2.10532	-0.57204	UBE2T	ubiquitin conjugating enzyme E2 T	NA	-1.48662	0.0268931
-0.841473	-0.411418	-0.176485	0.335191	-0.629428	-0.584646	-0.478161	-1.29772	-0.161377	-1.63875	-0.573449	CD70	CD70 molecule	NA	-1.48808	0.0422832
0.351375	0.0558493	-0.901377	-0.583195	-0.743599	0.0392023	-0.521276	-0.889464	-1.05238	-1.35723	-0.577021	KIF14	kinesin family member 14	Microtubule Binding Motor Protein	-1.49177	0.00894308
-0.141284	-0.42736	-0.548255	-0.735198	-0.278521	-0.669617	-1.05586	-1.17198	0.173042	-0.802247	-0.578451	RSAD2	radical S-adenosyl methionine domain containing 2	NA	-1.49325	0.00180824
-0.154618	-0.342129	-0.411155	-0.504839	-0.512557	-0.5916	-0.709212	-0.540224	-0.597171	-1.39433	-0.579037	MCM4	minichromosome maintenance complex component 4	NA	-1.49385	6.23844e-08
-1.55552	-0.55981	-0.621269	-0.341694	-0.359339	-0.479529	-0.366778	-0.644589	-0.0899921	-1.37571	-0.583477	CD79A	CD79a molecule	Immunoglobulin Receptor Superfamily	-1.49846	0.0244239
-0.192946	0.166165	-2.48634	-0.682731	-0.761879	-0.318145	-0.432838	-0.919212	-0.382173	-0.943005	-0.583771	SDC4	syndecan 4	Cell Adhesion Molecule, Cytoskeletal Protein, Defense/Immunity Protein, Extracellular Matrix Glycoprotein, Membrane-Bound Signaling Molecule	-1.49876	0.00172267
-0.512014	-0.00985393	-0.333782	-0.69567	-1.01578	-0.0291847	-0.422506	-0.521528	-0.51998	-1.72691	-0.584989	KIF11	kinesin family member 11	Microtubule Binding Motor Protein	-1.50003	0.000445296
0.187658	-0.283868	-0.555219	-0.620189	-0.218878	-0.0483719	-1.20649	-1.10589	-1.16156	-0.762058	-0.587499	IFI44L	interferon induced protein 44 like	NA	-1.50264	0.000598702
-0.0174489	0.125181	-0.908738	-0.433371	0.180747	0.375449	-0.888867	-1.74929	-1.15558	-1.36121	-0.587875	IFIT3	interferon induced protein with tetratricopeptide repeats 3	NA	-1.50303	0.0233352
-0.240251	-0.119237	-0.228952	-0.38317	-0.802265	-0.559699	-0.671847	-1.00802	-0.111935	-1.49191	-0.589571	KIF20A	kinesin family member 20A	Microtubule Binding Motor Protein	-1.5048	0.00624248
-0.54402	0.298982	-1.5688	0.400351	-0.798426	-0.572864	-1.20826	-0.588433	-0.327223	-1.05209	-0.589957	LMNA	lamin A/C	NA	-1.5052	0.0418947
-0.235174	0.0262863	-0.398877	-1.03065	-0.894401	-0.397174	-0.502636	-0.666825	-0.683048	-1.16482	-0.591325	ECT2	epithelial cell transforming 2	NA	-1.50663	0.000379701
-0.652377	0.357969	-0.273346	-0.645256	-0.629428	-0.207398	-0.570352	-0.212259	-1.11453	-2.34236	-0.593356	PLA2G16	phospholipase A2 group XVI	NA	-1.50875	0.0492948
-0.153952	-0.423391	-0.736458	0.243269	-0.417924	-0.83654	-0.961531	-0.719539	-0.555284	-1.3055	-0.595904	IL9R	interleukin 9 receptor	Type I Cytokine Receptor	-1.51142	3.82753e-05
-0.487851	-0.168518	-0.823375	-0.525862	-0.869892	-0.534782	-0.725062	-0.770348	0.342967	-0.879756	-0.597358	EGLN3	egl-9 family hypoxia inducible factor 3	NA	-1.51294	0.00101656
0.121928	-0.60633	-1.12927	-0.279375	-1.04793	-0.604305	-0.646124	-0.812297	-0.0113823	-0.993413	-0.597995	CABLES1	Cdk5 and Abl enzyme substrate 1	NA	-1.51361	0.000599096
-0.105483	-0.129679	-0.356442	-0.754181	-0.364725	-0.381048	-0.913545	-0.202001	-1.0663	-1.68468	-0.598746	HIST1H2BE	histone cluster 1 H2B family member e	Histone	-1.5144	0.000195329
0.464948	0.0793083	-0.939445	-0.369848	-0.742128	-0.00235797	-0.871189	-1.18225	-0.583687	-1.94909	-0.599392	ZWINT	ZW10 interacting kinetochore protein	NA	-1.51508	0.0137653
-0.821963	0.112257	-1.222	-0.337972	-1.11836	-0.128267	-0.118367	-0.511127	-1.14532	-1.04673	-0.609987	CCR8	C-C motif chemokine receptor 8	Chemokine Receptor	-1.52625	0.000380115
-0.749339	-0.713981	-0.238412	-1.03637	-0.644695	-0.0715985	-0.876218	-0.777856	-0.692028	-0.352444	-0.611068	HYAL3	hyaluronoglucosaminidase 3	Glycosidase, Receptor	-1.52739	0.0212665
-0.312497	-0.516277	-0.519629	-0.551443	-0.505898	-0.665713	-1.00856	-0.368135	-0.717033	-0.895804	-0.611382	SLC1A4	solute carrier family 1 member 4	Cation Transporter	-1.52772	6.83028e-16
-0.640405	0.26698	-0.594428	-0.85676	-1.33104	0.0134115	-0.394953	-1.17752	-0.380556	-1.0722	-0.611529	CASC5	NA	NA	-1.52788	0.000288971
-1.28041	-0.478532	-1.75643	0.835118	-0.918935	0.217908	-0.213788	-0.618042	-1.11384	-1.23349	-0.615145	DAPK1	death associated protein kinase 1	non-receptor serine/threonine protein kinase	-1.53171	0.0349045
-0.141415	-0.177233	-0.755021	-0.472164	-0.45197	-0.648825	-0.717864	-0.685722	-0.406507	-1.97979	-0.617527	PTTG1	pituitary tumor-transforming 1	NA	-1.53424	0.000579634
-0.385591	-0.425093	-0.135843	-0.740834	-0.164205	-0.385433	-0.695606	-0.944303	-0.902622	-1.44927	-0.619526	HLA-DOA	major histocompatibility complex, class II, DO alpha	Major Histocompatibility Complex Antigen	-1.53637	0.00180023
-0.240251	-0.666547	-0.148899	-0.241132	-0.865496	-0.375467	-0.485734	-1.53588	-0.43182	-1.40702	-0.620785	CENPU	centromere protein U	NA	-1.53771	0.00236026
-0.341809	0.165439	0.260086	-1.26215	-1.31224	-0.367054	-0.494777	-1.07121	-0.502231	-1.12418	-0.623211	NCAPG	non-SMC condensin I complex subunit G	NA	-1.5403	0.000686138
0.523261	0.142683	-0.47688	-0.274646	-1.05644	-0.358593	-1.03959	-0.860318	-1.14216	-1.35635	-0.624566	CDC6	cell division cycle 6	NA	-1.54175	0.0141053
0.00297455	-0.238819	-0.514354	-0.209661	-0.227566	-0.50399	-0.953066	-1.37607	-0.398114	-2.05667	-0.625862	E2F1	E2F transcription factor 1	Nucleic Acid Binding, Transcription Factor	-1.54313	0.00543043
-0.342323	-0.269358	-1.5688	-0.172536	-0.496552	-0.33036	-1.12226	-0.533558	-0.223931	-2.1469	-0.62728	HLA-DRB1	major histocompatibility complex, class II, DR beta 1	Major Histocompatibility Complex Antigen	-1.54465	0.0264204
-0.457219	-0.216386	-0.804044	-0.542108	-0.588384	-0.522468	-0.56826	-0.704517	-0.720748	-1.24179	-0.634501	IRF4	interferon regulatory factor 4	Nucleic Acid Binding, Winged Helix/Forkhead Transcription Factor	-1.5524	1.55311e-13
-0.754825	-0.668817	-0.568802	-0.749845	-1.00355	-0.742921	-0.31705	0.161708	-1.20943	-0.5831	-0.63525	TNFRSF11A	TNF receptor superfamily member 11a	NA	-1.55321	0.000211194
-1.13155	0.0100456	-1.09932	0.617255	-0.266858	-0.460164	-1.11481	-0.637641	-0.928241	-1.83708	-0.64176	PTGIR	prostaglandin I2 receptor	G-protein coupled receptor	-1.56023	0.017766
-0.787307	-0.648166	-0.846336	0.0293437	-1.04897	-0.31912	-0.848562	-0.635116	-0.30974	-1.35429	-0.654934	FBXO6	F-box protein 6	NA	-1.57454	0.000179956
-0.42285	-0.408238	-1.16994	-0.352257	-0.459297	-0.549431	-0.581385	-0.488327	-0.637196	-1.68887	-0.654963	CAPG	capping actin protein, gelsolin like	non-motor actin binding protein	-1.57458	2.5405e-08
-0.238749	-0.221685	-1.1067	-1.02562	-0.08886	-0.542141	-1.0042	-1.02939	-1.00002	-0.438811	-0.655975	NTRK2	neurotrophic receptor tyrosine kinase 2	NA	-1.57568	0.00264154
-0.711819	0.395336	-0.354483	-0.578658	-1.05789	-0.961798	-0.765158	-0.466353	-0.626659	-1.07628	-0.656581	CIT	citron rho-interacting serine/threonine kinase	non-receptor serine/threonine protein kinase	-1.57634	1.46119e-05
-0.814434	-0.0456024	-1.29196	0.0305559	-0.368562	-0.748145	-0.528208	-0.785356	-0.839132	-1.63875	-0.65807	IL4I1	interleukin 4 induced 1	DNA Methyltransferase, Oxidase	-1.57797	0.000364814
-0.117246	-0.288296	-0.720805	-0.575612	-0.687144	-0.331972	-0.765505	-0.815139	-0.652495	-1.7681	-0.663725	HLA-DPA1	major histocompatibility complex, class II, DP alpha 1	Major Histocompatibility Complex Antigen	-1.58417	0.000218553
-0.032481	-0.404992	-0.896377	-1.15666	-0.835238	-0.448536	-0.730157	-0.488972	-0.612833	-1.20265	-0.664027	CDCA7	cell division cycle associated 7	NA	-1.5845	1.88671e-05
-0.270948	-0.644079	-0.761447	-0.693497	-0.930892	-0.826486	-0.555917	-0.376477	-0.723335	-0.80457	-0.664295	RYR1	ryanodine receptor 1	Ligand-Gated Ion Channel	-1.58479	1.90583e-10
0.177423	0.238315	-1.06184	-0.456849	-0.882409	-0.392817	-0.680381	-1.23695	-0.465691	-2.27618	-0.665856	CLSPN	claspin	NA	-1.58651	0.0112169
-0.044847	0.132599	-0.126797	-0.235272	-0.794173	-0.975572	-1.00034	-0.553562	-1.02184	-1.89437	-0.667477	HIST1H2AL	histone cluster 1 H2A family member l	Histone	-1.58829	0.000405311
0.21041	-0.45484	-0.254487	-0.77584	-1.32421	-0.353998	-0.457656	-1.07121	-0.922882	-1.23436	-0.669464	BUB1B	BUB1 mitotic checkpoint serine/threonine kinase B	NA	-1.59048	0.000218553
-0.104409	-0.465916	-1.45199	-1.05802	-0.890193	-0.207525	-0.409382	-0.545753	-0.569383	-1.41368	-0.671771	NUSAP1	nucleolar and spindle associated protein 1	NA	-1.59303	2.92848e-06
-0.5369	-0.852451	-1.72081	-0.419696	-1.85182	0.642406	-0.320183	-0.334249	-1.17843	-1.21133	-0.674615	TNFAIP2	TNF alpha induced protein 2	Membrane Traffic Protein	-1.59617	0.0441123
-0.292481	0.111925	-0.621269	0.309407	-0.616253	-0.555321	-1.16635	-1.10292	-0.629018	-2.11591	-0.677296	CDC20	cell division cycle 20	enzyme modulator	-1.59914	0.00725914
0.140792	-0.124255	-0.492853	-1.07177	-0.965296	-0.360068	-0.619111	-1.02075	-0.370698	-2.06916	-0.683481	HIST1H2BO	histone cluster 1 H2B family member o	Histone	-1.60601	0.000286406
-0.255368	-0.0665501	-0.712458	-0.295449	-0.658659	-0.400477	-1.12103	-0.979966	-0.673735	-1.74611	-0.690452	HIST1H1B	histone cluster 1 H1 family member b	Histone	-1.61379	0.000729618
-0.217608	-0.178616	-1.19029	-1.01977	-0.611281	0.160193	-0.940302	-1.12275	-0.736192	-1.29771	-0.694175	RMI2	RecQ mediated genome instability 2	NA	-1.61796	0.00316725
-0.830376	-0.191588	-1.13584	-1.14507	-0.369561	-0.93737	-0.585587	-0.218772	-0.55044	-1.36311	-0.694764	CHDH	choline dehydrogenase	dehydrogenase	-1.61862	0.000361821
-0.428574	-0.382966	-0.533178	-1.44422	-0.881815	-0.116368	-0.418765	-1.03274	-0.649671	-1.09516	-0.696285	ASPM	abnormal spindle microtubule assembly	NA	-1.62033	3.1557e-08
0.420031	-0.449386	-0.261373	-0.705451	-0.301854	-1.2053	-0.0360746	-1.43378	-0.865432	-2.28881	-0.69937	HMGB3	high mobility group box 3	HMG box transcription factor, chromatin/chromatin-binding protein, signaling molecule	-1.6238	0.0312983
-0.499607	-0.385883	-0.752514	-0.738226	-0.0271878	-0.76439	-1.04989	-0.9357	-0.50503	-1.38721	-0.70319	GINS2	GINS complex subunit 2	Nuclease	-1.6281	0.000588386
-0.192946	-1.07742	-3.09932	-0.24461	-0.892463	-0.531284	-0.706554	-1.33425	-0.374446	-0.681817	-0.704515	GTSE1	G2 and S-phase expressed 1	NA	-1.6296	0.00504325
0.222092	0.0600863	-1.11877	-0.910141	-0.831818	-0.548728	-0.65637	-0.410871	-0.809884	-2.18754	-0.710114	CCNB1	cyclin B1	Kinase Activator	-1.63593	0.000953283
0.160691	-0.216305	-0.482018	-1.06886	-0.412276	-0.637702	-0.668806	-0.964726	-0.853309	-2.00639	-0.711372	HIST1H2BH	histone cluster 1 H2B family member h	Histone	-1.63736	0.00415029
-0.238749	-0.72692	-0.536381	-0.605915	-1.06553	-0.307183	-0.658231	0.0283208	-1.05828	-2.80867	-0.714268	SKA3	spindle and kinetochore associated complex subunit 3	NA	-1.64065	0.0274878
-0.733514	-0.574917	-0.261373	-0.868286	-0.985572	-0.2059	-0.918935	-0.80818	0.145028	-1.90178	-0.716749	TICRR	TOPBP1 interacting checkpoint and replication regulator	NA	-1.64347	0.0135564
-0.402981	-0.418141	-0.785511	-0.682731	-0.810598	-0.948195	-1.14553	-0.278754	-0.849678	-0.703843	-0.716898	AHRR	aryl-hydrocarbon receptor repressor	basic helix-loop-helix transcription factor, receptor	-1.64364	7.95894e-10
-0.754204	-0.626197	-1.15376	-0.34873	-0.477425	-0.410123	-0.608301	-0.909626	-0.711038	-1.33978	-0.71732	VDR	vitamin D receptor	C4 zinc finger nuclear receptor, nucleic acid binding, receptor	-1.64413	3.26456e-12
0.169624	-0.387831	-1.39888	-0.682731	-0.513951	-0.864554	-1.00445	-0.656177	-0.49322	-1.65921	-0.7188	PK	NA	NA	-1.64581	0.00331746
-0.203672	-0.378609	-0.895815	-0.57551	-1.32591	-0.543232	-0.662025	-1.02028	-0.621269	-0.980061	-0.720473	MKI67	marker of proliferation Ki-67	NA	-1.64772	2.95506e-14
-0.304839	-0.59199	-0.429904	-1.70718	-0.943089	-0.240198	-0.404073	-0.89815	-0.631942	-1.14424	-0.721725	POLQ	DNA polymerase theta	DNA-directed DNA polymerase, exodeoxyribonuclease, hydrolase, transferase	-1.64915	3.82753e-05
-0.452332	-0.252989	-1.67898	-0.223299	-0.496162	-0.0621998	-1.00544	-1.28534	-0.470814	-2.08012	-0.730966	PAQR4	progestin and adipoQ receptor family member 4	Receptor	-1.65975	0.00138523
-0.701355	-0.195607	-1.24874	-0.507989	-0.654052	-0.277723	-0.76229	-0.389291	-0.542343	-2.26791	-0.732847	HLA-DRA	major histocompatibility complex, class II, DR alpha	Major Histocompatibility Complex Antigen	-1.66192	0.0041792
0.337569	0.12869	0.141691	-1.22901	-1.33992	-0.887887	-0.614258	-1.48625	-0.118189	-1.50715	-0.736812	HJURP	Holliday junction recognition protein	NA	-1.66649	0.00507309
-0.607983	-0.633811	-0.720805	0.0828041	-0.942019	-0.816039	-0.613421	-1.58801	-0.352049	-1.13396	-0.741388	IQGAP3	IQ motif containing GTPase activating protein 3	G-Protein Modulator	-1.67178	0.0132184
-0.372767	-0.0191007	-0.333289	-0.936706	-1.0546	-0.236314	-0.621178	-1.16527	-0.78776	-1.83939	-0.742579	TOP2A	DNA topoisomerase II alpha	NA	-1.67316	0.000952212
0.0521668	-0.463886	0.186085	-1.44354	-0.387227	-0.837587	-0.486624	-0.793681	-0.580318	-2.16291	-0.743421	KIF23	kinesin family member 23	Microtubule Binding Motor Protein	-1.67414	0.00280494
-0.777908	0.355542	0.601123	-0.604728	-1.06437	-0.482532	-0.716484	-1.07121	-0.707376	-2.57985	-0.743621	CDC45	cell division cycle 45	replication origin binding protein	-1.67437	0.0219094
0.724592	-0.989954	-0.621269	-0.804037	-0.629428	-0.852481	-0.581866	-1.01232	-1.15953	-1.19129	-0.745555	DEPDC1B	DEP domain containing 1B	Nucleic Acid Binding	-1.67662	0.0185562
0.325521	0.449958	-0.949074	-0.899829	-1.02175	-0.623394	-0.652753	-1.69682	-0.815642	-1.52718	-0.755775	ESPL1	extra spindle pole bodies like 1, separase	cysteine protease, nucleic acid binding	-1.68854	0.000588122
0.0700887	-0.155763	-0.703732	-0.48681	-0.730712	-0.980872	-0.826679	-1.08914	-0.241995	-2.59975	-0.758181	AURKA	aurora kinase A	Non-Receptor Serine/Threonine Protein Kinase	-1.69136	0.00214023
0.392017	-0.0708744	0.115696	-1.05196	-1.29928	-0.453469	-0.62282	-0.819676	-1.28152	-1.56475	-0.76087	DIAPH3	diaphanous related formin 3	NA	-1.69451	0.0154988
0.161587	0.231941	0.0817488	-0.860876	-1.18477	-0.651172	-0.873825	-1.65015	-0.866704	-1.91594	-0.764229	HIST1H3B	histone cluster 1 H3 family member b	Histone	-1.69846	0.0214697
-0.667484	-0.0824006	-1.46927	-0.360803	-0.957003	-0.357594	-0.607901	-1.12275	-0.840255	-2.10532	-0.766711	SLC27A2	solute carrier family 27 member 2	Ligase	-1.70139	0.000135734
-0.368795	-0.504528	-0.280233	-0.402623	-1.44053	-0.528335	-0.738715	-0.729109	-0.544922	-1.96535	-0.769731	KIF2C	kinesin family member 2C	Microtubule Binding Motor Protein	-1.70495	5.71244e-05
-1.4467	-1.58752	-0.135843	-0.223299	-0.60867	-0.169115	-0.948038	-1.75746	-0.0320722	-0.848834	-0.774155	SHCBP1	SHC binding and spindle associated 1	NA	-1.71019	0.00271371
-0.0636626	-0.518333	-1.53133	-1.02377	-0.126928	0.314123	-1.15002	-1.09978	-0.140116	-3.07171	-0.778327	BCAT1	branched chain amino acid transaminase 1	Transaminase	-1.71514	0.0335915
0.0549819	-1.02809	-2.09932	-1.38465	-1.53632	-0.18975	-0.434341	-1.55664	-0.598689	-0.201343	-0.785353	NEIL3	nei like DNA glycosylase 3	DNA Glycosylase, Damaged DNA-Binding Protein, Endodeoxyribonuclease, Esterase, Glycosidase, Lyase	-1.72351	0.00689712
0.347623	-0.896845	-0.0769489	-1.56343	-0.685282	-0.528335	-0.452787	-1.78491	-0.266243	-1.75292	-0.786281	TTK	TTK protein kinase	Non-receptor serine/threonine protein kinase	-1.72462	0.0052958
-0.142905	-0.0453675	-1.72081	-0.244994	-1.09101	-0.411723	-0.629995	-1.64358	-0.433137	-1.83241	-0.788196	TPX2	TPX2, microtubule nucleation factor	Non-Motor Microtubule Binding Protein	-1.72691	0.00730972
-0.261893	-0.566696	-0.872808	-0.723953	-1.06745	-0.816857	-0.585955	-1.33425	-0.481066	-1.52797	-0.789663	E2F2	E2F transcription factor 2	Nucleic Acid Binding, Transcription Factor	-1.72867	2.06765e-08
-0.574816	0.0100456	-0.398877	-1.38727	-1.02798	-0.453469	-0.984372	-1.74929	-0.125039	-1.13498	-0.790018	EXO1	exonuclease 1	damaged DNA-binding protein, endodeoxyribonuclease, exodeoxyribonuclease, hydrolase	-1.7291	0.0027489
0.368933	0.121077	-0.761447	-0.645256	-1.53632	-0.0596258	-0.650182	-1.64091	-1.00916	-1.99489	-0.796125	ANLN	anillin actin binding protein	NA	-1.73643	0.00328769
0.00345155	-0.262129	-0.30158	-0.492399	-1.32402	-0.85738	-0.921508	-1.22733	-0.812007	-1.41545	-0.796576	HIST1H2BM	histone cluster 1 H2B family member m	Histone	-1.73697	1.07398e-06
0.226768	-0.200851	-1.16441	-0.935215	-1.68646	-0.792584	-0.749691	-0.35934	-1.03543	-1.43038	-0.796726	STRIP2	striatin interacting protein 2	NA	-1.73715	5.10433e-06
-0.777908	-1.11924	-1.09932	0.22416	-1.27328	-0.197129	-0.72605	-1.49179	-0.41192	-1.52627	-0.800036	ANKRD33B	ankyrin repeat domain 33B	NA	-1.74114	0.0470898
-0.669384	0.415099	0.601123	-0.993932	-0.578203	-0.765972	-0.776252	-1.89719	-0.488789	-2.51184	-0.803431	CDCA5	cell division cycle associated 5	NA	-1.74525	0.00543043
0.222092	-0.646302	-0.337476	-1.44172	-0.629428	-0.682556	-0.80811	-0.623756	-0.914421	-1.73186	-0.812299	CRLF2	cytokine receptor like factor 2	Cytokine, Defense/Immunity Protein	-1.75601	0.0044535
-0.72346	-0.08949	-0.694333	-1.09777	-0.576961	-0.417936	-0.766209	-1.81968	-0.560678	-1.42757	-0.822757	DLGAP5	DLG associated protein 5	NA	-1.76878	1.44489e-05
-1.57627	0.173544	-0.946365	-0.745466	-0.0671146	-0.793869	-1.13629	-1.10208	-0.78201	-1.47029	-0.831882	LIF	LIF, interleukin 6 family cytokine	Cytokine	-1.78001	4.87048e-06
-0.355217	-0.151418	-0.83945	-0.343525	-0.951356	-0.713379	-1.26723	-1.4102	-0.525302	-1.63875	-0.83427	KIFC1	kinesin family member C1	Microtubule Binding Motor Protein	-1.78296	2.27014e-06
-0.409648	-0.865984	-1.16858	-0.480906	-1.09726	-0.858203	-0.887147	-0.50643	-0.551704	-1.6325	-0.835102	ASB2	ankyrin repeat and SOCS box containing 2	NA	-1.78398	5.56655e-16
0.681523	0.536114	-1.72081	-1.01031	-1.32333	-0.624551	-0.473951	-1.78171	-0.889242	-1.40874	-0.837428	ESCO2	establishment of sister chromatid cohesion N-acetyltransferase 2	NA	-1.78686	0.0102034
-0.820977	-1.72692	-0.621269	-1.44569	-0.96823	0.114815	-0.711845	-1.79368	-0.448446	-0.761605	-0.849269	RAD51AP1	RAD51 associated protein 1	NA	-1.80159	0.00911678
-0.0674148	-1.02238	-1.39888	-0.5572	-1.62943	-1.34152	-0.47379	-0.164324	-0.341531	-2.19129	-0.852241	CREB3L3	cAMP responsive element binding protein 3 like 3	NA	-1.8053	0.0274878
-0.777908	-1.135	-2.09932	0.639197	-1.51207	-0.40358	-0.736825	-0.656177	-0.377155	-2.46366	-0.853809	CDC25A	cell division cycle 25A	Protein Phosphatase	-1.80727	0.0245367
-0.0409426	0.246113	-1.60833	-1.25697	-0.771873	-0.713705	-0.686101	-1.81538	-0.8735	-1.40671	-0.858763	DTL	denticleless E3 ubiquitin protein ligase homolog	NA	-1.81348	8.13416e-05
-2.36287	0.0941099	-0.368503	0.344236	-1.46232	-0.174409	-0.604204	-1.39196	-1.67495	-1.31006	-0.864715	CCL22	C-C motif chemokine ligand 22	Chemokine	-1.82098	0.0250794
-0.0774684	-0.601389	-0.579449	-0.913344	-0.781431	-0.540537	-1.1779	-1.01706	-0.703686	-1.85598	-0.868117	HIST1H3G	histone cluster 1 H3 family member g	Histone	-1.82528	2.44979e-07
0.188925	0.476613	-2.98384	-1.3608	-0.360939	-0.284592	-0.656498	-1.8703	-0.851205	-2.08941	-0.871605	CDK1	cyclin dependent kinase 1	Non-Receptor Serine/Threonine Protein Kinase, Non-Receptor Tyrosine Protein Kinase	-1.8297	0.00282768
0.0800728	-0.167493	-1.20623	-1.0085	-1.36249	-0.463916	-0.574341	-1.29772	-0.862582	-1.84456	-0.871974	HMMR	hyaluronan mediated motility receptor	NA	-1.83017	0.000115549
0.0700887	0.320386		0.058351	-1.31295	-0.519057	-1.16671	-2.37864	-0.325411	-1.80715	-0.873178	PKMYT1	protein kinase, membrane associated tyrosine/threonine 1	Non-receptor serine/threonine protein kinase	-1.83169	0.00824955
-2.06741	0.495472	-0.398877	-0.917196	-1.47743	-0.928933	-0.371084	-1.28845	-0.419782	-1.60805	-0.881357	CKAP2L	cytoskeleton associated protein 2 like	NA	-1.84211	0.00151023
-1.58887	-0.804922	-1.5688	0.124624	-1.144	-0.296665	-0.728557	-0.649123	-0.599006	-2.00488	-0.881723	CDCA8	cell division cycle associated 8	NA	-1.84257	0.000151011
-1.44448	0.361889	-0.164412	-1.06409	-1.16144	-0.505084	-0.570283	-1.12566	-0.724198	-2.34984	-0.884352	CEP55	centrosomal protein 55	NA	-1.84594	7.68242e-05
-0.192946	-0.574917	-0.568802	-0.927843	-1.54197	-0.957179	-0.521742	-1.18225	-0.661898	-1.72621	-0.898489	PRR11	proline rich 11	NA	-1.86411	0.000407687
-0.0302162	-0.414976	-1.4345	0.795317	-0.951356	-0.241523	-2.26466	-1.46353	-0.786316	-2.1748	-0.900705	GNG4	G protein subunit gamma 4	Heterotrimeric G-Protein	-1.86698	0.0147918
-0.820977	-0.340452	-0.061842	-1.09777	-0.581065	-0.908469	-1.13228	-0.334249	-1.41757		-0.90907	HLA-DQA1	major histocompatibility complex, class II, DQ alpha 1	Major Histocompatibility Complex Antigen	-1.87783	0.000107327
-0.511896	-0.162135	-0.472878	-0.849509	-0.852899	-0.643895	-0.936576	-1.29526	-1.02044	-2.23648	-0.913783	HIST1H3F	histone cluster 1 H3 family member f	Reductase	-1.88398	4.78501e-05
-0.453335	0.573659	-1.6719	-0.906825	-1.15336	-0.499692	-0.814168	-1.67169	-0.639798	-2.01368	-0.91456	RRM2	ribonucleotide reductase regulatory subunit M2	Reductase	-1.88499	0.00336616
-0.449285	0.127002	-0.481339	-0.258233	-1.05827	-0.652457	-1.00318	-0.934642	-1.40187	-3.69186	-0.916168	HIST1H3J	histone cluster 1 H3 family member j	Nucleic Acid Binding, Transcription Factor	-1.8871	0.0350403
-0.662431	-0.0488481	-3.09932	-0.469737	-0.941372	-0.547627	-0.63328	-2.81968	-0.911847	-1.00714	-0.916518	E2F8	E2F transcription factor 8	Nucleic Acid Binding, Transcription Factor	-1.88755	0.00208683
-0.278676	-0.281509	-1.1489	-0.371529	-1.4595	-0.891716	-0.978781	-1.21689	-0.536616	-2.37267	-0.924563	TK1	thymidine kinase 1	Nucleotide Kinase	-1.89811	7.67743e-06
-0.540869	0.688118	-0.98384	-2.03637	-1.02175	-0.575641	-0.871323	-1.50417	-1.05962	-1.13994	-0.934523	SKA1	spindle and kinetochore associated complex subunit 1	NA	-1.91126	0.00898195
-1.02302	-0.08949	-0.720805	-1.68273	-1.15299	-0.573505	-0.736467	-2.65618	0.258772	-1.67437	-0.935376	KIAA0101	NA	NA	-1.91239	0.00292493
-0.0833212	-0.683851	-0.943198	-0.852656	-1.58968	-0.675177	-0.752019	-1.6782	-0.433421	-1.73347	-0.9415	MYBL2	MYB proto-oncogene like 2	NA	-1.92052	3.01024e-07
-0.345593	-0.713245	-0.969193	-1.09777	-1.22934	-0.690376	-0.861086	-1.27068	-1.23135	-1.36475	-0.944413	ATP8B4	ATPase phospholipid transporting 8B4 (putative)	Cation Transporter, Hydrolase	-1.92441	6.65107e-12
-0.707519	0.202691	-1.5688	-0.990853	-1.85182	-2.58945	-0.884312	-0.334249	-0.871352	-0.901783	-0.965299	CHST3	carbohydrate sulfotransferase 3	NA	-1.95247	0.0178222
-0.433954	0.240659	-1.51435	-1.22705	-0.804203	-0.935566	-1.23832	-1.66867	-1.03263	-1.08465	-0.965793	FAM111B	family with sequence similarity 111 member B	NA	-1.95314	4.52067e-07
-0.286055	-0.411418	-1.72081	-0.995889	-0.426935	-1.00448	-0.954593	-1.21396	-0.697322	-2.29954	-0.970979	BIRC5	baculoviral IAP repeat containing 5	Protease Inhibitor	-1.96017	2.26215e-05
-0.499607	-0.896845	-1.85831	-1.16594	-1.27852	-0.770596	-0.594806	-1.50417	-0.321722	-1.53921	-0.974619	KIF15	kinesin family member 15	Microtubule Binding Motor Protein	-1.96512	1.97973e-07
-0.752373	-0.449386	-1.48634	-0.822134	-1.21439	-0.852481	-0.738641	-2.26714	-0.443629	-1.56144	-1.00517	MCM10	minichromosome maintenance 10 replication initiation factor	NA	-2.00717	2.95128e-05
-0.0604954	-0.311882	-0.629175	-1.13818	-0.979926	-1.04513	-0.754161	-1.61665	-1.32172	-1.81699	-1.00545	HIST1H3C	histone cluster 1 H3 family member c	Histone	-2.00756	7.63109e-11
-3.36287	-0.521336	-1.39888	-0.735198	-0.698267	-0.550766	-1.10938	-0.164324	-0.996883		-1.01101	HLA-DRB5	major histocompatibility complex, class II, DR beta 5	Major Histocompatibility Complex Antigen	-2.01531	0.00969802
-0.733514	-1.16749	-2.17147	-1.09777	-1.34403	-0.545652	-0.774413	-1.30108	-0.58595	-1.42302	-1.04076	CCNB2	cyclin B2	Kinase Activator	-2.05731	2.78336e-08
-1.85591	0.605655	-0.661911	-0.805587	-1.23088	-1.01475	-0.821771	-1.96652	-0.889693	-1.68808	-1.04815	KIF18B	kinesin family member 18B	Microtubule Binding Motor Protein	-2.06787	1.46631e-05
0.439323	-1.15988	-2.76811	-1.59527	-0.766932	-1.07582	-1.08513	-1.29361	-0.592492	-1.65921	-1.06281	KIF4A	kinesin family member 4A	Microtubule Binding Motor Protein	-2.08899	9.61997e-06
-1.45598	-2.11924	-2.72081	-1.32016	-1.06239	0.604931	-1.16738	-1.44973	-0.720043	-1.10109	-1.07603	SPC25	SPC25, NDC80 kinetochore complex component	Enzyme Modulator	-2.10823	0.0155636
0.00735299	-0.554453	-1.63293	0.416805	-0.588786	-0.529905	-2.63103	-2.80373	-1.10707	-1.61638	-1.08703	CYP1B1	cytochrome P450 family 1 subfamily B member 1	Oxygenase	-2.12436	0.0233352
-0.14232	-1.14838	-2.5688	-0.564894	-1.62943	-0.464352	-0.712457	-1.04052	-0.928837	-2.89173	-1.10056	AURKB	aurora kinase B	Non-Receptor Serine/Threonine Protein Kinase	-2.14438	6.17691e-05
-0.529981	0.626717	-1.39888	-0.868286	-1.86209	-0.881628	-1.52229	-1.25481	-0.778048	-2.58984	-1.12115	EBI3	Epstein-Barr virus induced 3	Cytokine, Defense/Immunity Protein	-2.1752	9.35553e-05
-2.89339	-0.311882	0.864157	1.70959	-3.21439	-0.829398	-0.617173	-1.6782	-1.26753	-2.4323	-1.12643	CCL17	C-C motif chemokine ligand 17	Chemokine	-2.18317	0.0185192
0.169624	-0.633811	-0.398877	-0.213245	-1.71689	-0.969719	-0.594806	-2.71276	-1.54942	-2.12418	-1.1407	NEK2	NIMA related kinase 2	Protein Kinase	-2.20489	0.00206114
-0.95848	-0.481807		-1.0646	-0.737953	-0.915948	-1.16759	-1.54575	-1.29408	-1.74745	-1.15871	UBE2C	ubiquitin conjugating enzyme E2 C	NA	-2.23258	1.97973e-07
-3.19295	-1.72692	1.18609	-3.09777	-1.15994	-0.782092	-0.250157	-1.25179	-0.826958	-1.12418	-1.16014	DEPDC1	DEP domain containing 1	Nucleic Acid Binding	-2.2348	0.00367105
-1.19295	-0.949312	-0.98384	-1.00466		-0.782092	-0.407179	-1.07121	-2.82696		-1.1696	HLA-DQA2	major histocompatibility complex, class II, DQ alpha 2	Major Histocompatibility Complex Antigen	-2.24949	0.0327102
-1.19295		-1.98384	-0.171769	-2.62943	-0.541084	-0.708016	0.987679	-1.65703	-3.09818	-1.23406	RYR2	ryanodine receptor 2	Ligand-Gated Ion Channel	-2.35228	0.00802229
-1.19295	-0.574917	-1.51435	-0.77584	-0.629428	-1.36705	-1.1528	-3.07121	-0.241995	-2.00714	-1.27826	C1orf106	NA	NA	-2.42547	0.00485886
-1.19295	1.17354	-1.98384	-0.223299	-0.951356	-1.68898	-1.66977	-2.47175	-1.28639	-3.04474	-1.37043	IL13	interleukin 13	Cytokine	-2.58548	0.000818497

## Sheet: Hoja3
IL13	Cytokine	-2.59	0.00082
C1orf106	NA	-2.43	0.00486
RYR2	Ligand-Gated Ion Channel	-2.35	0.00802
HLA-DQA2	Major Histocompatibility Complex Antigen	-2.25	0.03271
UBE2C	NA	-2.23	0.00000
DEPDC1	Nucleic Acid Binding	-2.23	0.00367
NEK2	Protein Kinase	-2.20	0.00206
EBI3	Cytokine; Defense/Immunity Protein	-2.18	0.00009
CCL17	Chemokine	-2.18	0.01852
AURKB	Non-Receptor Serine/Threonine Protein Kinase	-2.14	0.00006
CYP1B1	Oxygenase	-2.12	0.02334
SPC25	Enzyme Modulator	-2.11	0.01556
KIF4A	Microtubule Binding Motor Protein	-2.09	0.00001
KIF18B	Microtubule Binding Motor Protein	-2.07	0.00001
CCNB2	Kinase Activator	-2.06	0.00000
HLA-DRB5	Major Histocompatibility Complex Antigen	-2.02	0.00970
MCM10	NA	-2.01	0.00003
HIST1H3C	Histone	-2.01	0.00000
KIF15	Microtubule Binding Motor Protein	-1.97	0.00000
BIRC5	Protease Inhibitor	-1.96	0.00002
CHST3	NA	-1.95	0.01782
FAM111B	NA	-1.95	0.00000
MYBL2	NA	-1.92	0.00000
ATP8B4	Cation Transporter. Hydrolase	-1.92	0.00000
SKA1	NA	-1.91	0.00898
KIAA0101	NA	-1.91	0.00292
TK1	Nucleotide Kinase	-1.90	0.00001
HIST1H3J	Nucleic Acid Binding; Transcription Factor	-1.89	0.03504
E2F8	Nucleic Acid Binding; Transcription Factor	-1.89	0.00209
HLA-DQA1	Major Histocompatibility Complex Antigen	-1.88	0.00011
HIST1H3F	Reductase	-1.88	0.00005
RRM2	Reductase	-1.88	0.00337
GNG4	Heterotrimeric G-Protein	-1.87	0.01479
PRR11	NA	-1.86	0.00041
CEP55	NA	-1.85	0.00008
CKAP2L	NA	-1.84	0.00151
CDCA8	NA	-1.84	0.00015
HIST1H3G	Histone	-1.83	0.00000
CDK1	Non-Receptor Serine/Threonine Protein Kinase; Non-Receptor Tyrosine Protein Kinase	-1.83	0.00283
HMMR	NA	-1.83	0.00012
PKMYT1	Non-receptor serine/threonine protein kinase	-1.83	0.00825
CCL22	Chemokine	-1.82	0.02508
CREB3L3	NA	-1.81	0.02749
CDC25A	Protein Phosphatase	-1.81	0.02454
DTL	NA	-1.81	0.00008
RAD51AP1	NA	-1.80	0.00912
ESCO2	NA	-1.79	0.01020
LIF	Cytokine	-1.78	0.00000
KIFC1	Microtubule Binding Motor Protein	-1.78	0.00000
ASB2	NA	-1.78	0.00000
