# Supplementary material for: Vitamin D3-Induced Tolerogenic Dendritic Cells Modulate the Transcriptomic Profile of T CD4+ Cells Towards a Functional Hyporesponsiveness
Source: Front Immunol. 2021 Jan 20;11:599623. doi: 10.3389/fimmu.2020.599623 (PMC7856150; doi:10.3389/fimmu.2020.599623)
Supplement: Supplementary Table 4 — Differentially enriched Gene Ontology terms in vitD3-Tcell compared to mDC-Tcell. [file Table_4.xls]

## Sheet: DW_GOCOMPONENT
GO category	GO Term	Description	P-value	FDR q-value	Enrichment	Enrichment score	N	B	n	b	Genes
GOPROCESS	GO:1903047	mitotic cell cycle process	3.48e-28	4.81e-24	DOWN	4.64	12181	539	341	70	[CDC6 - cell division cycle 6, CDC25A - cell division cycle 25a, CDC20 - cell division cycle 20, CCNB2 - cyclin b2, BIRC5 - baculoviral iap repeat containing 5, CDK1 - cyclin-dependent kinase 1, ORC1 - origin recognition complex, subunit 1, BRCA1 - breast cancer 1, early onset, ANLN - anillin, actin binding protein, CEP55 - centrosomal protein 55kda, GTSE1 - g-2 and s-phase expressed 1, RACGAP1 -…
GOPROCESS	GO:0019221	cytokine-mediated signaling pathway	3.61e-27	2.49e-23	DOWN	5.09	12181	435	341	62	[HIST1H3C - histone cluster 1, h3c, IL18R1 - interleukin 18 receptor 1, HIST1H3I - histone cluster 1, h3i, IFIT3 - interferon-induced protein with tetratricopeptide repeats 3, BIRC5 - baculoviral iap repeat containing 5, CIITA - class ii, major histocompatibility complex, transactivator, HIST2H3D - histone cluster 2, h3d, IL12RB1 - interleukin 12 receptor, beta 1, EBI3 - epstein-barr virus induce…
GOPROCESS	GO:0022402	cell cycle process	2.27e-25	1.05e-21	DOWN	3.63	12181	796	341	81	[CDC6 - cell division cycle 6, CDC25A - cell division cycle 25a, CDC20 - cell division cycle 20, CCNB2 - cyclin b2, BIRC5 - baculoviral iap repeat containing 5, CDK1 - cyclin-dependent kinase 1, ORC1 - origin recognition complex, subunit 1, BRCA1 - breast cancer 1, early onset, CEP55 - centrosomal protein 55kda, ANLN - anillin, actin binding protein, GTSE1 - g-2 and s-phase expressed 1, RACGAP1 -…
GOCOMPONENT	GO:0044427	chromosomal part	8.53e-20	1.55e-16	DOWN	3.27	12181	786	341	72	[HIST1H3C - histone cluster 1, h3c, HIST2H2BF - histone cluster 2, h2bf, HIST1H3I - histone cluster 1, h3i, BIRC5 - baculoviral iap repeat containing 5, CDK1 - cyclin-dependent kinase 1, HIST1H2BO - histone cluster 1, h2bo, ORC1 - origin recognition complex, subunit 1, HIST2H3D - histone cluster 2, h3d, BRCA1 - breast cancer 1, early onset, UHRF1 - ubiquitin-like with phd and ring finger domains …
GOCOMPONENT	GO:0044815	DNA packaging complex	5.61e-19	5.11e-16	DOWN	10.26	12181	87	341	25	[HIST1H3C - histone cluster 1, h3c, HIST2H2BF - histone cluster 2, h2bf, HIST1H3I - histone cluster 1, h3i, H2AFX - h2a histone family, member x, HIST1H2BO - histone cluster 1, h2bo, HIST1H2AD - histone cluster 1, h2ad, HIST1H1B - histone cluster 1, h1b, HIST2H3D - histone cluster 2, h3d, HIST1H3G - histone cluster 1, h3g, HIST1H3J - histone cluster 1, h3j, HIST1H3H - histone cluster 1, h3h, HIST…
GOPROCESS	GO:0050896	response to stimulus	6.82e-17	2.35e-13	DOWN	1.78	12181	3255	341	162	[CDC6 - cell division cycle 6, LGALS9 - lectin, galactoside-binding, soluble, 9, NCF4 - neutrophil cytosolic factor 4, 40kda, IL18R1 - interleukin 18 receptor 1, CDC25A - cell division cycle 25a, CDK1 - cyclin-dependent kinase 1, CIITA - class ii, major histocompatibility complex, transactivator, CD83 - cd83 molecule, IL12RB1 - interleukin 12 receptor, beta 1, BRCA1 - breast cancer 1, early onset…
GOPROCESS	GO:0051726	regulation of cell cycle	6.87e-17	1.9e-13	DOWN	2.82	12181	951	341	75	[CDC6 - cell division cycle 6, CDC25A - cell division cycle 25a, CDC20 - cell division cycle 20, CCNB2 - cyclin b2, CDK1 - cyclin-dependent kinase 1, ORC1 - origin recognition complex, subunit 1, BRCA1 - breast cancer 1, early onset, DTL - denticleless e3 ubiquitin protein ligase homolog (drosophila), ANLN - anillin, actin binding protein, LIF - leukemia inhibitory factor, GTSE1 - g-2 and s-phase…
GOPROCESS	GO:0010564	regulation of cell cycle process	7.37e-17	1.69e-13	DOWN	3.47	12181	586	341	57	[CDC6 - cell division cycle 6, CDC25A - cell division cycle 25a, CDC20 - cell division cycle 20, CCNB2 - cyclin b2, CDK1 - cyclin-dependent kinase 1, ORC1 - origin recognition complex, subunit 1, BRCA1 - breast cancer 1, early onset, DTL - denticleless e3 ubiquitin protein ligase homolog (drosophila), LIF - leukemia inhibitory factor, ANLN - anillin, actin binding protein, GTSE1 - g-2 and s-phase…
GOCOMPONENT	GO:0000786	nucleosome	2.16e-16	1.31e-13	DOWN	9.82	12181	80	341	22	[HIST1H3C - histone cluster 1, h3c, HIST1H3I - histone cluster 1, h3i, HIST2H2BF - histone cluster 2, h2bf, H2AFX - h2a histone family, member x, HIST1H2AD - histone cluster 1, h2ad, HIST1H2BO - histone cluster 1, h2bo, HIST1H1B - histone cluster 1, h1b, HIST2H3D - histone cluster 2, h3d, HIST1H3G - histone cluster 1, h3g, HIST1H3J - histone cluster 1, h3j, HIST1H3H - histone cluster 1, h3h, HIST…
GOPROCESS	GO:0002376	immune system process	3.18e-16	6.27e-13	DOWN	2.36	12181	1420	341	94	[LGALS9 - lectin, galactoside-binding, soluble, 9, NCF4 - neutrophil cytosolic factor 4, 40kda, IL18R1 - interleukin 18 receptor 1, IFIT3 - interferon-induced protein with tetratricopeptide repeats 3, CCNB2 - cyclin b2, CIITA - class ii, major histocompatibility complex, transactivator, CD83 - cd83 molecule, HMGB3 - high mobility group box 3, EBI3 - epstein-barr virus induced 3, LIMK1 - lim domai…
GOCOMPONENT	GO:0042613	MHC class II protein complex	5.24e-16	2.39e-13	DOWN	30.23	12181	13	341	11	[HLA-DRB1 - major histocompatibility complex, class ii, dr beta 1, HLA-DRA - major histocompatibility complex, class ii, dr alpha, CD74 - cd74 molecule, major histocompatibility complex, class ii invariant chain, HLA-DQB1 - major histocompatibility complex, class ii, dq beta 1, HLA-DQA1 - major histocompatibility complex, class ii, dq alpha 1, HLA-DQA2 - major histocompatibility complex, class ii…
GOPROCESS	GO:0051301	cell division	5.31e-16	9.17e-13	DOWN	4.25	12181	361	341	43	[CABLES1 - cdk5 and abl enzyme substrate 1, CDC6 - cell division cycle 6, RALB - v-ral simian leukemia viral oncogene homolog b, KIF14 - kinesin family member 14, CDC25A - cell division cycle 25a, CDC20 - cell division cycle 20, NEK2 - nima-related kinase 2, CCNB2 - cyclin b2, BIRC5 - baculoviral iap repeat containing 5, CDK1 - cyclin-dependent kinase 1, CENPE - centromere protein e, 312kda, TUBB…
GOPROCESS	GO:0000278	mitotic cell cycle	1.49e-15	2.29e-12	DOWN	7.2	12181	129	341	26	[CDC6 - cell division cycle 6, CCNB2 - cyclin b2, NEK2 - nima-related kinase 2, CENPE - centromere protein e, 312kda, TUBB - tubulin, beta class i, ORC1 - origin recognition complex, subunit 1, CENPF - centromere protein f, 350/400kda, KIF15 - kinesin family member 15, E2F8 - e2f transcription factor 8, MYBL2 - v-myb avian myeloblastosis viral oncogene homolog-like 2, MYB - v-myb avian myeloblast…
GOFUNCTION	GO:0005515	protein binding	4.87e-15	2.01e-11	DOWN	1.26	12181	8436	341	297	[LGALS9 - lectin, galactoside-binding, soluble, 9, NCF4 - neutrophil cytosolic factor 4, 40kda, IL18R1 - interleukin 18 receptor 1, BRCA1 - breast cancer 1, early onset, EBI3 - epstein-barr virus induced 3, LIMK1 - lim domain kinase 1, UHRF1 - ubiquitin-like with phd and ring finger domains 1, LIF - leukemia inhibitory factor, SEC61B - sec61 beta subunit, DIAPH3 - diaphanous-related formin 3, RAC…
GOCOMPONENT	GO:0032993	protein-DNA complex	5.01e-14	1.82e-11	DOWN	6.57	12181	136	341	25	[HIST1H3C - histone cluster 1, h3c, HIST2H2BF - histone cluster 2, h2bf, HIST1H3I - histone cluster 1, h3i, H2AFX - h2a histone family, member x, HIST1H2BO - histone cluster 1, h2bo, HIST1H2AD - histone cluster 1, h2ad, HIST1H1B - histone cluster 1, h1b, HIST2H3D - histone cluster 2, h3d, HIST1H3G - histone cluster 1, h3g, HIST1H3J - histone cluster 1, h3j, HIST1H3H - histone cluster 1, h3h, HIST…
GOPROCESS	GO:0006334	nucleosome assembly	9.78e-14	1.35e-10	DOWN	7.08	12181	116	341	23	[ASF1B - anti-silencing function 1b histone chaperone, HIST1H3C - histone cluster 1, h3c, HIST1H3I - histone cluster 1, h3i, HIST2H2BF - histone cluster 2, h2bf, H2AFX - h2a histone family, member x, HIST1H2BO - histone cluster 1, h2bo, HIST1H1B - histone cluster 1, h1b, HIST2H3D - histone cluster 2, h3d, HIST1H3G - histone cluster 1, h3g, HIST1H3J - histone cluster 1, h3j, CASC5 - cancer suscept…
GOPROCESS	GO:0051983	regulation of chromosome segregation	9.85e-14	1.24e-10	DOWN	7.98	12181	94	341	21	[CDC6 - cell division cycle 6, CDCA5 - cell division cycle associated 5, BUB1 - bub1 mitotic checkpoint serine/threonine kinase, BUB1B - bub1 mitotic checkpoint serine/threonine kinase b, NEK2 - nima-related kinase 2, DLGAP5 - discs, large (drosophila) homolog-associated protein 5, CENPE - centromere protein e, 312kda, UBE2C - ubiquitin-conjugating enzyme e2c, CENPF - centromere protein f, 350/40…
GOPROCESS	GO:0007165	signal transduction	9.95e-14	1.14e-10	DOWN	1.76	12181	2834	341	140	[LGALS9 - lectin, galactoside-binding, soluble, 9, NCF4 - neutrophil cytosolic factor 4, 40kda, IL18R1 - interleukin 18 receptor 1, BIRC5 - baculoviral iap repeat containing 5, CDK1 - cyclin-dependent kinase 1, CIITA - class ii, major histocompatibility complex, transactivator, CD83 - cd83 molecule, IL12RB1 - interleukin 12 receptor, beta 1, BRCA1 - breast cancer 1, early onset, EBI3 - epstein-ba…
GOPROCESS	GO:0060333	interferon-gamma-mediated signaling pathway	1.35e-13	1.44e-10	DOWN	10.65	12181	57	341	17	[ICAM1 - intercellular adhesion molecule 1, OAS3 - 2'-5'-oligoadenylate synthetase 3, 100kda, CIITA - class ii, major histocompatibility complex, transactivator, HLA-DPA1 - major histocompatibility complex, class ii, dp alpha 1, STAT1 - signal transducer and activator of transcription 1, 91kda, TRIM21 - tripartite motif containing 21, HLA-DPB1 - major histocompatibility complex, class ii, dp beta…
GOPROCESS	GO:0007166	cell surface receptor signaling pathway	2.8e-13	2.76e-10	DOWN	2.21	12181	1404	341	87	[NCF4 - neutrophil cytosolic factor 4, 40kda, HIST1H3C - histone cluster 1, h3c, IL18R1 - interleukin 18 receptor 1, HIST1H3I - histone cluster 1, h3i, IFIT3 - interferon-induced protein with tetratricopeptide repeats 3, BIRC5 - baculoviral iap repeat containing 5, CIITA - class ii, major histocompatibility complex, transactivator, HIST2H3D - histone cluster 2, h3d, IL12RB1 - interleukin 12 recep…
GOPROCESS	GO:0006950	response to stress	6.04e-13	5.56e-10	DOWN	1.93	12181	2032	341	110	[LGALS9 - lectin, galactoside-binding, soluble, 9, CDK1 - cyclin-dependent kinase 1, CD83 - cd83 molecule, BRCA1 - breast cancer 1, early onset, IL13 - interleukin 13, UHRF1 - ubiquitin-like with phd and ring finger domains 1, SEC61B - sec61 beta subunit, SDC4 - syndecan 4, APOBEC3C - apolipoprotein b mrna editing enzyme, catalytic polypeptide-like 3c, CD74 - cd74 molecule, major histocompatibili…
GOPROCESS	GO:0007059	chromosome segregation	8.19e-13	7.07e-10	DOWN	7.21	12181	104	341	21	[NEK2 - nima-related kinase 2, BIRC5 - baculoviral iap repeat containing 5, SPC25 - spc25, ndc80 kinetochore complex component, CENPE - centromere protein e, 312kda, CENPF - centromere protein f, 350/400kda, BRCA1 - breast cancer 1, early onset, NUSAP1 - nucleolar and spindle associated protein 1, NDC80 - ndc80 kinetochore complex component, SKA3 - spindle and kinetochore associated complex subun…
GOPROCESS	GO:1901990	regulation of mitotic cell cycle phase transition	1.04e-12	8.42e-10	DOWN	3.99	12181	322	341	36	[CDC6 - cell division cycle 6, KIF14 - kinesin family member 14, CDC25A - cell division cycle 25a, NEK2 - nima-related kinase 2, DLGAP5 - discs, large (drosophila) homolog-associated protein 5, CDK1 - cyclin-dependent kinase 1, CENPE - centromere protein e, 312kda, TUBB - tubulin, beta class i, ORC1 - origin recognition complex, subunit 1, CENPF - centromere protein f, 350/400kda, AURKB - aurora …
GOPROCESS	GO:0007049	cell cycle	1.11e-12	8.53e-10	DOWN	3.56	12181	411	341	41	[CDC6 - cell division cycle 6, CABLES1 - cdk5 and abl enzyme substrate 1, RALB - v-ral simian leukemia viral oncogene homolog b, NEK2 - nima-related kinase 2, CCNB2 - cyclin b2, H2AFX - h2a histone family, member x, CENPE - centromere protein e, 312kda, TUBB - tubulin, beta class i, ORC1 - origin recognition complex, subunit 1, CENPF - centromere protein f, 350/400kda, KIF15 - kinesin family memb…
GOPROCESS	GO:0019886	antigen processing and presentation of exogenous peptide antigen via MHC class II	1.2e-12	8.7e-10	DOWN	8.08	12181	84	341	19	[CTSL - cathepsin l, CENPE - centromere protein e, 312kda, HLA-DPA1 - major histocompatibility complex, class ii, dp alpha 1, KIF15 - kinesin family member 15, HLA-DPB1 - major histocompatibility complex, class ii, dp beta 1, HLA-DMA - major histocompatibility complex, class ii, dm alpha, HLA-DOA - major histocompatibility complex, class ii, do alpha, RACGAP1 - rac gtpase activating protein 1, KI…
GOPROCESS	GO:0002504	antigen processing and presentation of peptide or polysaccharide antigen via MHC class II	1.5e-12	9.88e-10	DOWN	7.98	12181	85	341	19	[CTSL - cathepsin l, CENPE - centromere protein e, 312kda, HLA-DPA1 - major histocompatibility complex, class ii, dp alpha 1, KIF15 - kinesin family member 15, HLA-DPB1 - major histocompatibility complex, class ii, dp beta 1, HLA-DMA - major histocompatibility complex, class ii, dm alpha, HLA-DOA - major histocompatibility complex, class ii, do alpha, RACGAP1 - rac gtpase activating protein 1, KI…
GOPROCESS	GO:0002495	antigen processing and presentation of peptide antigen via MHC class II	1.5e-12	9.43e-10	DOWN	7.98	12181	85	341	19	[CTSL - cathepsin l, CENPE - centromere protein e, 312kda, HLA-DPA1 - major histocompatibility complex, class ii, dp alpha 1, KIF15 - kinesin family member 15, HLA-DPB1 - major histocompatibility complex, class ii, dp beta 1, HLA-DMA - major histocompatibility complex, class ii, dm alpha, HLA-DOA - major histocompatibility complex, class ii, do alpha, RACGAP1 - rac gtpase activating protein 1, KI…
GOPROCESS	GO:0051276	chromosome organization	1.5e-12	1.04e-09	DOWN	3.94	12181	326	341	36	[HIST1H3C - histone cluster 1, h3c, CDC20 - cell division cycle 20, HIST1H3I - histone cluster 1, h3i, NEK2 - nima-related kinase 2, CDK1 - cyclin-dependent kinase 1, CENPE - centromere protein e, 312kda, CENPF - centromere protein f, 350/400kda, HMGB3 - high mobility group box 3, HIST1H3G - histone cluster 1, h3g, HIST1H3J - histone cluster 1, h3j, HIST1H3H - histone cluster 1, h3h, ESCO2 - esta…
GOFUNCTION	GO:0046983	protein dimerization activity	1.83e-12	3.76e-09	DOWN	2.58	12181	872	341	63	[NCF4 - neutrophil cytosolic factor 4, 40kda, HIST1H3C - histone cluster 1, h3c, HIST1H3I - histone cluster 1, h3i, HIST2H2BF - histone cluster 2, h2bf, HIST1H2BO - histone cluster 1, h2bo, HIST2H3D - histone cluster 2, h3d, LIMK1 - lim domain kinase 1, HIST1H3G - histone cluster 1, h3g, HIST1H3J - histone cluster 1, h3j, HIST1H3H - histone cluster 1, h3h, HIST1H3B - histone cluster 1, h3b, HIST1…
GOPROCESS	GO:1901987	regulation of cell cycle phase transition	1.92e-12	1.15e-09	DOWN	3.82	12181	346	341	37	[CDC6 - cell division cycle 6, KIF14 - kinesin family member 14, CDC25A - cell division cycle 25a, NEK2 - nima-related kinase 2, DLGAP5 - discs, large (drosophila) homolog-associated protein 5, CDK1 - cyclin-dependent kinase 1, CENPE - centromere protein e, 312kda, TUBB - tubulin, beta class i, ORC1 - origin recognition complex, subunit 1, AURKB - aurora kinase b, CENPF - centromere protein f, 35…
GOCOMPONENT	GO:0042611	MHC protein complex	1.94e-12	5.88e-10	DOWN	18.71	12181	21	341	11	[HLA-DRB1 - major histocompatibility complex, class ii, dr beta 1, CD74 - cd74 molecule, major histocompatibility complex, class ii invariant chain, HLA-DRA - major histocompatibility complex, class ii, dr alpha, HLA-DQB1 - major histocompatibility complex, class ii, dq beta 1, HLA-DQA1 - major histocompatibility complex, class ii, dq alpha 1, HLA-DQA2 - major histocompatibility complex, class ii…
GOPROCESS	GO:0006955	immune response	2.51e-12	1.45e-09	DOWN	3.03	12181	577	341	49	[NCF4 - neutrophil cytosolic factor 4, 40kda, IL18R1 - interleukin 18 receptor 1, CIITA - class ii, major histocompatibility complex, transactivator, CD83 - cd83 molecule, HMGB3 - high mobility group box 3, EBI3 - epstein-barr virus induced 3, IL13 - interleukin 13, LIF - leukemia inhibitory factor, APOBEC3C - apolipoprotein b mrna editing enzyme, catalytic polypeptide-like 3c, CD70 - cd70 molecu…
GOPROCESS	GO:0009987	cellular process	2.64e-12	1.46e-09	DOWN	1.15	12181	10006	341	323	[LGALS9 - lectin, galactoside-binding, soluble, 9, NCF4 - neutrophil cytosolic factor 4, 40kda, IL18R1 - interleukin 18 receptor 1, BRCA1 - breast cancer 1, early onset, EBI3 - epstein-barr virus induced 3, LIMK1 - lim domain kinase 1, UHRF1 - ubiquitin-like with phd and ring finger domains 1, LIF - leukemia inhibitory factor, SEC61B - sec61 beta subunit, DIAPH3 - diaphanous-related formin 3, RAC…
GOPROCESS	GO:0007346	regulation of mitotic cell cycle	2.72e-12	1.44e-09	DOWN	3.12	12181	538	341	47	[CDC6 - cell division cycle 6, KIF14 - kinesin family member 14, CDC25A - cell division cycle 25a, NEK2 - nima-related kinase 2, DLGAP5 - discs, large (drosophila) homolog-associated protein 5, CCNB2 - cyclin b2, CDK1 - cyclin-dependent kinase 1, CENPE - centromere protein e, 312kda, TUBB - tubulin, beta class i, ORC1 - origin recognition complex, subunit 1, CENPF - centromere protein f, 350/400k…
GOCOMPONENT	GO:0044430	cytoskeletal part	7.15e-12	1.86e-09	DOWN	2.26	12181	1185	341	75	[CDC6 - cell division cycle 6, CDC20 - cell division cycle 20, BIRC5 - baculoviral iap repeat containing 5, CCNB2 - cyclin b2, CDK1 - cyclin-dependent kinase 1, CAPG - capping protein (actin filament), gelsolin-like, MYL6B - myosin, light chain 6b, alkali, smooth muscle and non-muscle, BRCA1 - breast cancer 1, early onset, ANLN - anillin, actin binding protein, CEP55 - centrosomal protein 55kda, …
GOCOMPONENT	GO:0005694	chromosome	9.1e-12	2.07e-09	DOWN	4.67	12181	214	341	28	[HIST1H3C - histone cluster 1, h3c, HIST1H3I - histone cluster 1, h3i, H2AFX - h2a histone family, member x, BIRC5 - baculoviral iap repeat containing 5, NEK2 - nima-related kinase 2, CENPE - centromere protein e, 312kda, HMGB3 - high mobility group box 3, BRCA1 - breast cancer 1, early onset, HIST1H3G - histone cluster 1, h3g, DTL - denticleless e3 ubiquitin protein ligase homolog (drosophila), …
GOCOMPONENT	GO:0030496	midbody	9.66e-12	1.95e-09	DOWN	5.75	12181	143	341	23	[PRC1 - protein regulator of cytokinesis 1, KIF14 - kinesin family member 14, RALB - v-ral simian leukemia viral oncogene homolog b, NEK2 - nima-related kinase 2, BIRC5 - baculoviral iap repeat containing 5, CDK1 - cyclin-dependent kinase 1, CENPE - centromere protein e, 312kda, CENPF - centromere protein f, 350/400kda, AURKB - aurora kinase b, CEP55 - centrosomal protein 55kda, ANLN - anillin, a…
GOPROCESS	GO:0002478	antigen processing and presentation of exogenous peptide antigen	1.09e-11	5.59e-09	DOWN	6.74	12181	106	341	20	[CTSL - cathepsin l, CENPE - centromere protein e, 312kda, HLA-DPA1 - major histocompatibility complex, class ii, dp alpha 1, KIF15 - kinesin family member 15, HLA-DPB1 - major histocompatibility complex, class ii, dp beta 1, HLA-DMA - major histocompatibility complex, class ii, dm alpha, HLA-DOA - major histocompatibility complex, class ii, do alpha, RACGAP1 - rac gtpase activating protein 1, KI…
GOPROCESS	GO:0034728	nucleosome organization	1.12e-11	5.52e-09	DOWN	5.71	12181	144	341	23	[ASF1B - anti-silencing function 1b histone chaperone, HIST1H3C - histone cluster 1, h3c, HIST2H2BF - histone cluster 2, h2bf, HIST1H3I - histone cluster 1, h3i, H2AFX - h2a histone family, member x, HIST1H2BO - histone cluster 1, h2bo, HIST1H1B - histone cluster 1, h1b, HIST2H3D - histone cluster 2, h3d, HIST1H3G - histone cluster 1, h3g, HIST1H3J - histone cluster 1, h3j, CASC5 - cancer suscept…
GOPROCESS	GO:0051783	regulation of nuclear division	1.37e-11	6.52e-09	DOWN	5.39	12181	159	341	24	[CDC6 - cell division cycle 6, CDCA5 - cell division cycle associated 5, CHEK1 - checkpoint kinase 1, BUB1 - bub1 mitotic checkpoint serine/threonine kinase, CDC20 - cell division cycle 20, BUB1B - bub1 mitotic checkpoint serine/threonine kinase b, NEK2 - nima-related kinase 2, CCNB2 - cyclin b2, DLGAP5 - discs, large (drosophila) homolog-associated protein 5, CENPE - centromere protein e, 312kda…
GOPROCESS	GO:0019882	antigen processing and presentation	1.55e-11	7.15e-09	DOWN	5.91	12181	133	341	22	[CTSL - cathepsin l, ICAM1 - intercellular adhesion molecule 1, CENPE - centromere protein e, 312kda, HLA-DPA1 - major histocompatibility complex, class ii, dp alpha 1, KIF15 - kinesin family member 15, HLA-DPB1 - major histocompatibility complex, class ii, dp beta 1, PSMB8 - proteasome (prosome, macropain) subunit, beta type, 8, HLA-DMA - major histocompatibility complex, class ii, dm alpha, HLA…
GOPROCESS	GO:0019884	antigen processing and presentation of exogenous antigen	1.57e-11	6.98e-09	DOWN	6.62	12181	108	341	20	[CTSL - cathepsin l, CENPE - centromere protein e, 312kda, HLA-DPA1 - major histocompatibility complex, class ii, dp alpha 1, KIF15 - kinesin family member 15, HLA-DPB1 - major histocompatibility complex, class ii, dp beta 1, HLA-DMA - major histocompatibility complex, class ii, dm alpha, HLA-DOA - major histocompatibility complex, class ii, do alpha, RACGAP1 - rac gtpase activating protein 1, KI…
GOPROCESS	GO:0007052	mitotic spindle organization	1.87e-11	8.07e-09	DOWN	8.79	12181	65	341	16	[CDC20 - cell division cycle 20, STMN1 - stathmin 1, BIRC5 - baculoviral iap repeat containing 5, SPC25 - spc25, ndc80 kinetochore complex component, TPX2 - tpx2, microtubule-associated, NEK2 - nima-related kinase 2, CENPE - centromere protein e, 312kda, AURKB - aurora kinase b, NDC80 - ndc80 kinetochore complex component, TTK - ttk protein kinase, KIF11 - kinesin family member 11, KIFC1 - kinesi…
GOPROCESS	GO:1902850	microtubule cytoskeleton organization involved in mitosis	1.93e-11	8.07e-09	DOWN	7.48	12181	86	341	18	[CDC20 - cell division cycle 20, STMN1 - stathmin 1, BIRC5 - baculoviral iap repeat containing 5, TPX2 - tpx2, microtubule-associated, SPC25 - spc25, ndc80 kinetochore complex component, NEK2 - nima-related kinase 2, CENPE - centromere protein e, 312kda, AURKB - aurora kinase b, NDC80 - ndc80 kinetochore complex component, NUSAP1 - nucleolar and spindle associated protein 1, TTK - ttk protein kin…
GOPROCESS	GO:0000075	cell cycle checkpoint	2.87e-11	1.16e-08	DOWN	6.05	12181	124	341	21	[CLSPN - claspin, CDC6 - cell division cycle 6, CHEK1 - checkpoint kinase 1, BUB1 - bub1 mitotic checkpoint serine/threonine kinase, BUB1B - bub1 mitotic checkpoint serine/threonine kinase b, H2AFX - h2a histone family, member x, WEE1 - wee1 homolog (s. pombe), CDK1 - cyclin-dependent kinase 1, ORC1 - origin recognition complex, subunit 1, CENPF - centromere protein f, 350/400kda, AURKB - aurora …
GOCOMPONENT	GO:0044454	nuclear chromosome part	3.7e-11	6.75e-09	DOWN	3.14	12181	478	341	42	[HIST1H3C - histone cluster 1, h3c, HIST1H3I - histone cluster 1, h3i, H2AFX - h2a histone family, member x, CDK1 - cyclin-dependent kinase 1, HIST1H2AD - histone cluster 1, h2ad, ORC1 - origin recognition complex, subunit 1, HIST1H1B - histone cluster 1, h1b, AURKB - aurora kinase b, STAT1 - signal transducer and activator of transcription 1, 91kda, BRCA1 - breast cancer 1, early onset, HIST1H3G…
GOPROCESS	GO:0048002	antigen processing and presentation of peptide antigen	3.73e-11	1.47e-08	DOWN	6.32	12181	113	341	20	[CTSL - cathepsin l, CENPE - centromere protein e, 312kda, HLA-DPA1 - major histocompatibility complex, class ii, dp alpha 1, KIF15 - kinesin family member 15, HLA-DPB1 - major histocompatibility complex, class ii, dp beta 1, HLA-DMA - major histocompatibility complex, class ii, dm alpha, HLA-DOA - major histocompatibility complex, class ii, do alpha, RACGAP1 - rac gtpase activating protein 1, KI…
GOPROCESS	GO:0090068	positive regulation of cell cycle process	4.1e-11	1.57e-08	DOWN	4.55	12181	212	341	27	[CDC6 - cell division cycle 6, KIF14 - kinesin family member 14, CDC25A - cell division cycle 25a, DLGAP5 - discs, large (drosophila) homolog-associated protein 5, CDK1 - cyclin-dependent kinase 1, AURKB - aurora kinase b, BRCA1 - breast cancer 1, early onset, DTL - denticleless e3 ubiquitin protein ligase homolog (drosophila), GTSE1 - g-2 and s-phase expressed 1, E2F8 - e2f transcription factor …
GOPROCESS	GO:0007088	regulation of mitotic nuclear division	7.83e-11	2.92e-08	DOWN	5.46	12181	144	341	22	[CDC6 - cell division cycle 6, CDCA5 - cell division cycle associated 5, CHEK1 - checkpoint kinase 1, BUB1 - bub1 mitotic checkpoint serine/threonine kinase, BUB1B - bub1 mitotic checkpoint serine/threonine kinase b, NEK2 - nima-related kinase 2, DLGAP5 - discs, large (drosophila) homolog-associated protein 5, CCNB2 - cyclin b2, CENPE - centromere protein e, 312kda, UBE2C - ubiquitin-conjugating …
GOCOMPONENT	GO:0043228	non-membrane-bounded organelle	1.01e-10	1.67e-08	DOWN	1.82	12181	2057	341	105	[CDC20 - cell division cycle 20, BIRC5 - baculoviral iap repeat containing 5, CDK1 - cyclin-dependent kinase 1, ORC1 - origin recognition complex, subunit 1, BRCA1 - breast cancer 1, early onset, CEP55 - centrosomal protein 55kda, ANLN - anillin, actin binding protein, CORO1C - coronin, actin binding protein, 1c, RACGAP1 - rac gtpase activating protein 1, APOBEC3C - apolipoprotein b mrna editing …
GOCOMPONENT	GO:0043232	intracellular non-membrane-bounded organelle	1.01e-10	1.53e-08	DOWN	1.82	12181	2057	341	105	[CDC20 - cell division cycle 20, BIRC5 - baculoviral iap repeat containing 5, CDK1 - cyclin-dependent kinase 1, ORC1 - origin recognition complex, subunit 1, BRCA1 - breast cancer 1, early onset, CEP55 - centrosomal protein 55kda, ANLN - anillin, actin binding protein, CORO1C - coronin, actin binding protein, 1c, RACGAP1 - rac gtpase activating protein 1, APOBEC3C - apolipoprotein b mrna editing …
GOCOMPONENT	GO:0005819	spindle	1.32e-10	1.85e-08	DOWN	5.07	12181	162	341	23	[PRC1 - protein regulator of cytokinesis 1, CDC20 - cell division cycle 20, CKAP2L - cytoskeleton associated protein 2-like, BIRC5 - baculoviral iap repeat containing 5, TPX2 - tpx2, microtubule-associated, CDK1 - cyclin-dependent kinase 1, CAPG - capping protein (actin filament), gelsolin-like, CENPF - centromere protein f, 350/400kda, AURKB - aurora kinase b, KIF15 - kinesin family member 15, N…
GOPROCESS	GO:0002682	regulation of immune system process	1.35e-10	4.91e-08	DOWN	2.31	12181	988	341	64	[LGALS9 - lectin, galactoside-binding, soluble, 9, HIST1H3C - histone cluster 1, h3c, IL18R1 - interleukin 18 receptor 1, HIST1H3I - histone cluster 1, h3i, CD83 - cd83 molecule, IL12RB1 - interleukin 12 receptor, beta 1, HIST2H3D - histone cluster 2, h3d, EBI3 - epstein-barr virus induced 3, IL13 - interleukin 13, LIMK1 - lim domain kinase 1, HIST1H3G - histone cluster 1, h3g, LIF - leukemia inh…
GOCOMPONENT	GO:0044421	extracellular region part	1.79e-10	2.33e-08	DOWN	1.83	12181	1992	341	102	[LGALS9 - lectin, galactoside-binding, soluble, 9, CDK1 - cyclin-dependent kinase 1, IL13 - interleukin 13, EBI3 - epstein-barr virus induced 3, CEP55 - centrosomal protein 55kda, LIF - leukemia inhibitory factor, SDC4 - syndecan 4, RACGAP1 - rac gtpase activating protein 1, CD70 - cd70 molecule, ANXA5 - annexin a5, CD74 - cd74 molecule, major histocompatibility complex, class ii invariant chain,…
GOPROCESS	GO:0050794	regulation of cellular process	1.91e-10	6.76e-08	DOWN	1.28	12181	7063	341	253	[LGALS9 - lectin, galactoside-binding, soluble, 9, NCF4 - neutrophil cytosolic factor 4, 40kda, IL18R1 - interleukin 18 receptor 1, BRCA1 - breast cancer 1, early onset, LIMK1 - lim domain kinase 1, EBI3 - epstein-barr virus induced 3, UHRF1 - ubiquitin-like with phd and ring finger domains 1, LIF - leukemia inhibitory factor, RACGAP1 - rac gtpase activating protein 1, CORO1C - coronin, actin bin…
GOPROCESS	GO:0007051	spindle organization	2.12e-10	7.32e-08	DOWN	6.11	12181	111	341	19	[CDC20 - cell division cycle 20, NEK2 - nima-related kinase 2, BIRC5 - baculoviral iap repeat containing 5, SPC25 - spc25, ndc80 kinetochore complex component, TPX2 - tpx2, microtubule-associated, STMN1 - stathmin 1, CENPE - centromere protein e, 312kda, TUBB - tubulin, beta class i, AURKB - aurora kinase b, NDC80 - ndc80 kinetochore complex component, TTK - ttk protein kinase, KIF11 - kinesin fa…
GOPROCESS	GO:0045786	negative regulation of cell cycle	2.28e-10	7.66e-08	DOWN	3.12	12181	446	341	39	[CDC6 - cell division cycle 6, NEK2 - nima-related kinase 2, H2AFX - h2a histone family, member x, CDK1 - cyclin-dependent kinase 1, ORC1 - origin recognition complex, subunit 1, CENPF - centromere protein f, 350/400kda, AURKB - aurora kinase b, BRCA1 - breast cancer 1, early onset, LIF - leukemia inhibitory factor, DTL - denticleless e3 ubiquitin protein ligase homolog (drosophila), GTSE1 - g-2 …
GOCOMPONENT	GO:0000940	condensed chromosome outer kinetochore	3.96e-10	4.81e-08	DOWN	21.98	12181	13	341	8	[BUB1 - bub1 mitotic checkpoint serine/threonine kinase, BUB1B - bub1 mitotic checkpoint serine/threonine kinase b, CCNB1 - cyclin b1, SKA1 - spindle and kinetochore associated complex subunit 1, CENPE - centromere protein e, 312kda, CENPF - centromere protein f, 350/400kda, NDC80 - ndc80 kinetochore complex component, SKA3 - spindle and kinetochore associated complex subunit 3]
GOPROCESS	GO:0002684	positive regulation of immune system process	5.07e-10	1.67e-07	DOWN	2.68	12181	626	341	47	[LGALS9 - lectin, galactoside-binding, soluble, 9, ICAM1 - intercellular adhesion molecule 1, IL18R1 - interleukin 18 receptor 1, LTA - lymphotoxin alpha, CD83 - cd83 molecule, TRIB1 - tribbles homolog 1 (drosophila), IL12RB1 - interleukin 12 receptor, beta 1, STAT1 - signal transducer and activator of transcription 1, 91kda, IL13 - interleukin 13, LIMK1 - lim domain kinase 1, EBI3 - epstein-barr…
GOFUNCTION	GO:0046982	protein heterodimerization activity	5.36e-10	7.36e-07	DOWN	3.44	12181	343	341	33	[HIST1H3C - histone cluster 1, h3c, TPM4 - tropomyosin 4, HIST2H2BF - histone cluster 2, h2bf, HIST1H3I - histone cluster 1, h3i, H2AFX - h2a histone family, member x, HIST1H2AD - histone cluster 1, h2ad, HIST1H2BO - histone cluster 1, h2bo, HIST2H3D - histone cluster 2, h3d, LIMK1 - lim domain kinase 1, HIST1H3G - histone cluster 1, h3g, HIST1H3J - histone cluster 1, h3j, HIST1H3H - histone clus…
GOPROCESS	GO:0051716	cellular response to stimulus	6.19e-10	1.99e-07	DOWN	1.8	12181	2007	341	101	[CDC6 - cell division cycle 6, LGALS9 - lectin, galactoside-binding, soluble, 9, CDC25A - cell division cycle 25a, IL18R1 - interleukin 18 receptor 1, CDK1 - cyclin-dependent kinase 1, IL12RB1 - interleukin 12 receptor, beta 1, BRCA1 - breast cancer 1, early onset, IL13 - interleukin 13, UHRF1 - ubiquitin-like with phd and ring finger domains 1, SEC61B - sec61 beta subunit, LGALS1 - lectin, galac…
GOPROCESS	GO:0010948	negative regulation of cell cycle process	6.43e-10	2.02e-07	DOWN	4.04	12181	239	341	27	[CDC6 - cell division cycle 6, NEK2 - nima-related kinase 2, CDK1 - cyclin-dependent kinase 1, ORC1 - origin recognition complex, subunit 1, AURKB - aurora kinase b, CENPF - centromere protein f, 350/400kda, BRCA1 - breast cancer 1, early onset, LIF - leukemia inhibitory factor, DTL - denticleless e3 ubiquitin protein ligase homolog (drosophila), GTSE1 - g-2 and s-phase expressed 1, E2F8 - e2f tr…
GOCOMPONENT	GO:0030669	clathrin-coated endocytic vesicle membrane	6.86e-10	7.81e-08	DOWN	16.92	12181	19	341	9	[HLA-DRB1 - major histocompatibility complex, class ii, dr beta 1, CD74 - cd74 molecule, major histocompatibility complex, class ii invariant chain, HLA-DRA - major histocompatibility complex, class ii, dr alpha, HLA-DQB1 - major histocompatibility complex, class ii, dq beta 1, HLA-DQA1 - major histocompatibility complex, class ii, dq alpha 1, HLA-DQA2 - major histocompatibility complex, class ii…
GOFUNCTION	GO:0042605	peptide antigen binding	6.86e-10	7.06e-07	DOWN	16.92	12181	19	341	9	[HLA-DRB1 - major histocompatibility complex, class ii, dr beta 1, DHCR24 - 24-dehydrocholesterol reductase, HLA-DRA - major histocompatibility complex, class ii, dr alpha, HLA-DQB1 - major histocompatibility complex, class ii, dq beta 1, HLA-DQA1 - major histocompatibility complex, class ii, dq alpha 1, HLA-DPA1 - major histocompatibility complex, class ii, dp alpha 1, TAP1 - transporter 1, atp-…
GOPROCESS	GO:0065004	protein-DNA complex assembly	7.59e-10	2.33e-07	DOWN	4.47	12181	192	341	24	[ASF1B - anti-silencing function 1b histone chaperone, HIST1H3C - histone cluster 1, h3c, HIST1H3I - histone cluster 1, h3i, HIST2H2BF - histone cluster 2, h2bf, H2AFX - h2a histone family, member x, HIST1H2BO - histone cluster 1, h2bo, HIST1H1B - histone cluster 1, h1b, HIST2H3D - histone cluster 2, h3d, HIST1H3G - histone cluster 1, h3g, HIST1H3J - histone cluster 1, h3j, CASC5 - cancer suscept…
GOPROCESS	GO:0098813	nuclear chromosome segregation	9.93e-10	2.98e-07	DOWN	10.21	12181	42	341	12	[KIFC1 - kinesin family member c1, SMC2 - structural maintenance of chromosomes 2, TOP2A - topoisomerase (dna) ii alpha 170kda, NEK2 - nima-related kinase 2, ZWINT - zw10 interacting kinetochore protein, CDCA8 - cell division cycle associated 8, KIF18B - kinesin family member 18b, ESPL1 - extra spindle pole bodies homolog 1 (s. cerevisiae), NDC80 - ndc80 kinetochore complex component, NUSAP1 - nu…
GOPROCESS	GO:0038111	interleukin-7-mediated signaling pathway	1.43e-09	4.21e-07	DOWN	13.23	12181	27	341	10	[HIST1H3C - histone cluster 1, h3c, HIST1H3I - histone cluster 1, h3i, HIST1H3F - histone cluster 1, h3f, HIST2H3D - histone cluster 2, h3d, HIST1H3G - histone cluster 1, h3g, HIST1H3J - histone cluster 1, h3j, HIST1H3H - histone cluster 1, h3h, CISH - cytokine inducible sh2-containing protein, HIST1H3B - histone cluster 1, h3b, CRLF2 - cytokine receptor-like factor 2]
GOPROCESS	GO:0045787	positive regulation of cell cycle	1.48e-09	4.25e-07	DOWN	3.56	12181	301	341	30	[CDC6 - cell division cycle 6, KIF14 - kinesin family member 14, CDC25A - cell division cycle 25a, DLGAP5 - discs, large (drosophila) homolog-associated protein 5, CCNB2 - cyclin b2, CDK1 - cyclin-dependent kinase 1, AURKB - aurora kinase b, BRCA1 - breast cancer 1, early onset, DTL - denticleless e3 ubiquitin protein ligase homolog (drosophila), GTSE1 - g-2 and s-phase expressed 1, E2F8 - e2f tr…
GOPROCESS	GO:0033045	regulation of sister chromatid segregation	1.53e-09	4.3e-07	DOWN	7.24	12181	74	341	15	[CDC6 - cell division cycle 6, CDCA5 - cell division cycle associated 5, BUB1 - bub1 mitotic checkpoint serine/threonine kinase, BUB1B - bub1 mitotic checkpoint serine/threonine kinase b, DLGAP5 - discs, large (drosophila) homolog-associated protein 5, CENPE - centromere protein e, 312kda, UBE2C - ubiquitin-conjugating enzyme e2c, CENPF - centromere protein f, 350/400kda, NDC80 - ndc80 kinetochor…
GOPROCESS	GO:0045930	negative regulation of mitotic cell cycle	1.88e-09	5.19e-07	DOWN	4.12	12181	217	341	25	[CDC6 - cell division cycle 6, CDK1 - cyclin-dependent kinase 1, ORC1 - origin recognition complex, subunit 1, AURKB - aurora kinase b, CENPF - centromere protein f, 350/400kda, BRCA1 - breast cancer 1, early onset, GTSE1 - g-2 and s-phase expressed 1, E2F8 - e2f transcription factor 8, TOP2A - topoisomerase (dna) ii alpha 170kda, ZWINT - zw10 interacting kinetochore protein, TICRR - topbp1-inter…
GOPROCESS	GO:0048523	negative regulation of cellular process	2.3e-09	6.22e-07	DOWN	1.56	12181	3165	341	138	[CDC6 - cell division cycle 6, LGALS9 - lectin, galactoside-binding, soluble, 9, BIRC5 - baculoviral iap repeat containing 5, CDK1 - cyclin-dependent kinase 1, CIITA - class ii, major histocompatibility complex, transactivator, ORC1 - origin recognition complex, subunit 1, BRCA1 - breast cancer 1, early onset, IL13 - interleukin 13, LIMK1 - lim domain kinase 1, LIF - leukemia inhibitory factor, U…
GOPROCESS	GO:1902749	regulation of cell cycle G2/M phase transition	2.61e-09	6.92e-07	DOWN	4.78	12181	157	341	21	[CLSPN - claspin, CDC6 - cell division cycle 6, KIF14 - kinesin family member 14, CHEK1 - checkpoint kinase 1, CDC25A - cell division cycle 25a, NEK2 - nima-related kinase 2, TPX2 - tpx2, microtubule-associated, CDK1 - cyclin-dependent kinase 1, TUBB - tubulin, beta class i, ORC1 - origin recognition complex, subunit 1, CENPF - centromere protein f, 350/400kda, AURKB - aurora kinase b, BRCA1 - br…
GOCOMPONENT	GO:0000228	nuclear chromosome	2.74e-09	2.93e-07	DOWN	6.96	12181	77	341	15	[HIST1H3C - histone cluster 1, h3c, CHEK1 - checkpoint kinase 1, HIST1H3I - histone cluster 1, h3i, BIRC5 - baculoviral iap repeat containing 5, NEK2 - nima-related kinase 2, H2AFX - h2a histone family, member x, HIST1H3G - histone cluster 1, h3g, HIST1H3J - histone cluster 1, h3j, TIMELESS - timeless circadian clock, HIST1H3H - histone cluster 1, h3h, HIST1H3B - histone cluster 1, h3b, SMC2 - st…
GOPROCESS	GO:0007017	microtubule-based process	2.91e-09	7.58e-07	DOWN	2.81	12181	508	341	40	[PRC1 - protein regulator of cytokinesis 1, KIF14 - kinesin family member 14, CDC20 - cell division cycle 20, NEK2 - nima-related kinase 2, DLGAP5 - discs, large (drosophila) homolog-associated protein 5, BIRC5 - baculoviral iap repeat containing 5, CDK1 - cyclin-dependent kinase 1, CENPE - centromere protein e, 312kda, TUBB - tubulin, beta class i, AURKB - aurora kinase b, BRCA1 - breast cancer …
GOFUNCTION	GO:0032395	MHC class II receptor activity	3.15e-09	2.59e-06	DOWN	30.62	12181	7	341	6	[HLA-DRA - major histocompatibility complex, class ii, dr alpha, HLA-DQB1 - major histocompatibility complex, class ii, dq beta 1, HLA-DQA1 - major histocompatibility complex, class ii, dq alpha 1, HLA-DQA2 - major histocompatibility complex, class ii, dq alpha 2, HLA-DPA1 - major histocompatibility complex, class ii, dp alpha 1, HLA-DOA - major histocompatibility complex, class ii, do alpha]
GOPROCESS	GO:1901988	negative regulation of cell cycle phase transition	3.29e-09	8.41e-07	DOWN	4.72	12181	159	341	21	[CLSPN - claspin, CDC6 - cell division cycle 6, CHEK1 - checkpoint kinase 1, BUB1 - bub1 mitotic checkpoint serine/threonine kinase, PCNA - proliferating cell nuclear antigen, BUB1B - bub1 mitotic checkpoint serine/threonine kinase b, CDK1 - cyclin-dependent kinase 1, ORC1 - origin recognition complex, subunit 1, CENPF - centromere protein f, 350/400kda, AURKB - aurora kinase b, BRCA1 - breast ca…
GOPROCESS	GO:0044770	cell cycle phase transition	3.32e-09	8.34e-07	DOWN	4	12181	223	341	25	[CDC6 - cell division cycle 6, CDC25A - cell division cycle 25a, CCNB2 - cyclin b2, NEK2 - nima-related kinase 2, CDK1 - cyclin-dependent kinase 1, TUBB - tubulin, beta class i, PHLDA1 - pleckstrin homology-like domain, family a, member 1, ORC1 - origin recognition complex, subunit 1, MCM10 - minichromosome maintenance complex component 10, TUBB4B - tubulin, beta 4b class ivb, CDC45 - cell divisi…
GOPROCESS	GO:0000226	microtubule cytoskeleton organization	3.86e-09	9.51e-07	DOWN	3.51	12181	295	341	29	[PRC1 - protein regulator of cytokinesis 1, CDC20 - cell division cycle 20, NEK2 - nima-related kinase 2, BIRC5 - baculoviral iap repeat containing 5, CDK1 - cyclin-dependent kinase 1, CENPE - centromere protein e, 312kda, TUBB - tubulin, beta class i, AURKB - aurora kinase b, TUBB4B - tubulin, beta 4b class ivb, STIL - scl/tal1 interrupting locus, ASPM - asp (abnormal spindle) homolog, microceph…
GOPROCESS	GO:0008283	cell proliferation	4.33e-09	1.05e-06	DOWN	2.98	12181	432	341	36	[KIF14 - kinesin family member 14, CDC25A - cell division cycle 25a, DLGAP5 - discs, large (drosophila) homolog-associated protein 5, CDK1 - cyclin-dependent kinase 1, CENPF - centromere protein f, 350/400kda, AURKB - aurora kinase b, STAT1 - signal transducer and activator of transcription 1, 91kda, KIF15 - kinesin family member 15, GPX1 - glutathione peroxidase 1, EBI3 - epstein-barr virus indu…
GOPROCESS	GO:0050789	regulation of biological process	4.52e-09	1.08e-06	DOWN	1.24	12181	7469	341	259	[LGALS9 - lectin, galactoside-binding, soluble, 9, NCF4 - neutrophil cytosolic factor 4, 40kda, IL18R1 - interleukin 18 receptor 1, BRCA1 - breast cancer 1, early onset, LIMK1 - lim domain kinase 1, EBI3 - epstein-barr virus induced 3, UHRF1 - ubiquitin-like with phd and ring finger domains 1, LIF - leukemia inhibitory factor, RACGAP1 - rac gtpase activating protein 1, CORO1C - coronin, actin bin…
GOPROCESS	GO:0016043	cellular component organization	4.99e-09	1.17e-06	DOWN	1.48	12181	3744	341	155	[CDC20 - cell division cycle 20, BIRC5 - baculoviral iap repeat containing 5, CDK1 - cyclin-dependent kinase 1, BRCA1 - breast cancer 1, early onset, LIMK1 - lim domain kinase 1, ANLN - anillin, actin binding protein, UHRF1 - ubiquitin-like with phd and ring finger domains 1, DIAPH3 - diaphanous-related formin 3, SDC4 - syndecan 4, RACGAP1 - rac gtpase activating protein 1, SMC2 - structural main…
GOPROCESS	GO:0042127	regulation of cell proliferation	6.13e-09	1.41e-06	DOWN	2.16	12181	1010	341	61	[CDC6 - cell division cycle 6, LGALS9 - lectin, galactoside-binding, soluble, 9, CDC20 - cell division cycle 20, IFIT3 - interferon-induced protein with tetratricopeptide repeats 3, BIRC5 - baculoviral iap repeat containing 5, CCNB2 - cyclin b2, CDK1 - cyclin-dependent kinase 1, IL12RB1 - interleukin 12 receptor, beta 1, BRCA1 - breast cancer 1, early onset, IL13 - interleukin 13, EBI3 - epstein-…
GOPROCESS	GO:0044772	mitotic cell cycle phase transition	7.54e-09	1.71e-06	DOWN	3.99	12181	215	341	24	[CDC6 - cell division cycle 6, IQGAP3 - iq motif containing gtpase activating protein 3, CDC25A - cell division cycle 25a, RBBP8 - retinoblastoma binding protein 8, BUB1B - bub1 mitotic checkpoint serine/threonine kinase b, NEK2 - nima-related kinase 2, CCNB2 - cyclin b2, WEE1 - wee1 homolog (s. pombe), CDK1 - cyclin-dependent kinase 1, PHLDA1 - pleckstrin homology-like domain, family a, member 1…
GOCOMPONENT	GO:0071556	integral component of lumenal side of endoplasmic reticulum membrane	8.58e-09	8.68e-07	DOWN	13.4	12181	24	341	9	[HLA-DRB1 - major histocompatibility complex, class ii, dr beta 1, HLA-DRA - major histocompatibility complex, class ii, dr alpha, CD74 - cd74 molecule, major histocompatibility complex, class ii invariant chain, HLA-DQB1 - major histocompatibility complex, class ii, dq beta 1, HLA-DQA1 - major histocompatibility complex, class ii, dq alpha 1, HLA-DQA2 - major histocompatibility complex, class ii…
GOPROCESS	GO:0033043	regulation of organelle organization	1.06e-08	2.37e-06	DOWN	2.16	12181	975	341	59	[CDC6 - cell division cycle 6, CDC20 - cell division cycle 20, CCNB2 - cyclin b2, ACAA2 - acetyl-coa acyltransferase 2, CAPG - capping protein (actin filament), gelsolin-like, BRCA1 - breast cancer 1, early onset, LIMK1 - lim domain kinase 1, ANLN - anillin, actin binding protein, LIF - leukemia inhibitory factor, SDC4 - syndecan 4, MKI67 - antigen identified by monoclonal antibody ki-67, CIT - c…
GOCOMPONENT	GO:0009897	external side of plasma membrane	1.18e-08	1.13e-06	DOWN	4.61	12181	155	341	20	[CCR4 - chemokine (c-c motif) receptor 4, CCR5 - chemokine (c-c motif) receptor 5 (gene/pseudogene), ICAM1 - intercellular adhesion molecule 1, CCR8 - chemokine (c-c motif) receptor 8, IL2RB - interleukin 2 receptor, beta, CD83 - cd83 molecule, IL2RA - interleukin 2 receptor, alpha, IL12RB1 - interleukin 12 receptor, beta 1, EBI3 - epstein-barr virus induced 3, IL13 - interleukin 13, ITGA1 - inte…
GOPROCESS	GO:0071840	cellular component organization or biogenesis	1.18e-08	2.59e-06	DOWN	1.46	12181	3787	341	155	[CDC20 - cell division cycle 20, BIRC5 - baculoviral iap repeat containing 5, CDK1 - cyclin-dependent kinase 1, BRCA1 - breast cancer 1, early onset, LIMK1 - lim domain kinase 1, ANLN - anillin, actin binding protein, UHRF1 - ubiquitin-like with phd and ring finger domains 1, DIAPH3 - diaphanous-related formin 3, SDC4 - syndecan 4, RACGAP1 - rac gtpase activating protein 1, SMC2 - structural main…
GOPROCESS	GO:0071824	protein-DNA complex subunit organization	1.3e-08	2.8e-06	DOWN	3.88	12181	221	341	24	[ASF1B - anti-silencing function 1b histone chaperone, HIST1H3C - histone cluster 1, h3c, HIST1H3I - histone cluster 1, h3i, HIST2H2BF - histone cluster 2, h2bf, H2AFX - h2a histone family, member x, HIST1H2BO - histone cluster 1, h2bo, HIST1H1B - histone cluster 1, h1b, HIST2H3D - histone cluster 2, h3d, HIST1H3G - histone cluster 1, h3g, HIST1H3J - histone cluster 1, h3j, HIST1H3H - histone clu…
GOPROCESS	GO:0010389	regulation of G2/M transition of mitotic cell cycle	1.51e-08	3.2e-06	DOWN	4.78	12181	142	341	19	[CLSPN - claspin, CDC6 - cell division cycle 6, KIF14 - kinesin family member 14, CDC25A - cell division cycle 25a, TPX2 - tpx2, microtubule-associated, NEK2 - nima-related kinase 2, CDK1 - cyclin-dependent kinase 1, TUBB - tubulin, beta class i, ORC1 - origin recognition complex, subunit 1, CENPF - centromere protein f, 350/400kda, AURKB - aurora kinase b, BRCA1 - breast cancer 1, early onset, P…
GOPROCESS	GO:0006260	DNA replication	1.51e-08	3.15e-06	DOWN	4.78	12181	142	341	19	[CLSPN - claspin, CDC6 - cell division cycle 6, CHEK1 - checkpoint kinase 1, RBBP8 - retinoblastoma binding protein 8, CDK1 - cyclin-dependent kinase 1, ORC1 - origin recognition complex, subunit 1, BRCA1 - breast cancer 1, early onset, DTL - denticleless e3 ubiquitin protein ligase homolog (drosophila), MCM4 - minichromosome maintenance complex component 4, POLQ - polymerase (dna directed), thet…
GOFUNCTION	GO:0004896	cytokine receptor activity	1.53e-08	1.05e-05	DOWN	7.37	12181	63	341	13	[CCR4 - chemokine (c-c motif) receptor 4, CCR5 - chemokine (c-c motif) receptor 5 (gene/pseudogene), IL18R1 - interleukin 18 receptor 1, CCR8 - chemokine (c-c motif) receptor 8, IL2RB - interleukin 2 receptor, beta, IL2RA - interleukin 2 receptor, alpha, IL12RB1 - interleukin 12 receptor, beta 1, EBI3 - epstein-barr virus induced 3, IL17RB - interleukin 17 receptor b, CRLF2 - cytokine receptor-li…
GOPROCESS	GO:0006952	defense response	1.7e-08	3.5e-06	DOWN	2.53	12181	607	341	43	[CCR4 - chemokine (c-c motif) receptor 4, LGALS9 - lectin, galactoside-binding, soluble, 9, CCR5 - chemokine (c-c motif) receptor 5 (gene/pseudogene), ICAM1 - intercellular adhesion molecule 1, IFIT3 - interferon-induced protein with tetratricopeptide repeats 3, BATF - basic leucine zipper transcription factor, atf-like, LTA - lymphotoxin alpha, TUBB - tubulin, beta class i, CD83 - cd83 molecule,…
GOPROCESS	GO:0010965	regulation of mitotic sister chromatid separation	1.82e-08	3.69e-06	DOWN	8.09	12181	53	341	12	[CDC6 - cell division cycle 6, BUB1 - bub1 mitotic checkpoint serine/threonine kinase, BUB1B - bub1 mitotic checkpoint serine/threonine kinase b, CCNB1 - cyclin b1, DLGAP5 - discs, large (drosophila) homolog-associated protein 5, CENPE - centromere protein e, 312kda, UBE2C - ubiquitin-conjugating enzyme e2c, CENPF - centromere protein f, 350/400kda, ESPL1 - extra spindle pole bodies homolog 1 (s.…
GOCOMPONENT	GO:0098687	chromosomal region	1.87e-08	1.7e-06	DOWN	3.95	12181	208	341	23	[NCAPG - non-smc condensin i complex, subunit g, CDCA5 - cell division cycle associated 5, CHEK1 - checkpoint kinase 1, PCNA - proliferating cell nuclear antigen, BIRC5 - baculoviral iap repeat containing 5, H2AFX - h2a histone family, member x, CDK1 - cyclin-dependent kinase 1, CENPE - centromere protein e, 312kda, ORC1 - origin recognition complex, subunit 1, AURKB - aurora kinase b, CENPF - ce…
GOPROCESS	GO:0034341	response to interferon-gamma	1.99e-08	3.98e-06	DOWN	6.58	12181	76	341	14	[LGALS9 - lectin, galactoside-binding, soluble, 9, CCL17 - chemokine (c-c motif) ligand 17, CIITA - class ii, major histocompatibility complex, transactivator, HLA-DPA1 - major histocompatibility complex, class ii, dp alpha 1, IL12RB1 - interleukin 12 receptor, beta 1, STAT1 - signal transducer and activator of transcription 1, 91kda, TRIM21 - tripartite motif containing 21, GBP2 - guanylate bind…
GOPROCESS	GO:1901991	negative regulation of mitotic cell cycle phase transition	2.14e-08	4.21e-06	DOWN	4.68	12181	145	341	19	[CLSPN - claspin, CDC6 - cell division cycle 6, BUB1 - bub1 mitotic checkpoint serine/threonine kinase, PCNA - proliferating cell nuclear antigen, BUB1B - bub1 mitotic checkpoint serine/threonine kinase b, CDK1 - cyclin-dependent kinase 1, ORC1 - origin recognition complex, subunit 1, CENPF - centromere protein f, 350/400kda, AURKB - aurora kinase b, BRCA1 - breast cancer 1, early onset, SOX4 - s…
GOPROCESS	GO:0048519	negative regulation of biological process	2.41e-08	4.68e-06	DOWN	1.48	12181	3531	341	146	[CDC6 - cell division cycle 6, LGALS9 - lectin, galactoside-binding, soluble, 9, BIRC5 - baculoviral iap repeat containing 5, CDK1 - cyclin-dependent kinase 1, CIITA - class ii, major histocompatibility complex, transactivator, CD83 - cd83 molecule, ORC1 - origin recognition complex, subunit 1, BRCA1 - breast cancer 1, early onset, IL13 - interleukin 13, LIMK1 - lim domain kinase 1, LIF - leukemi…
GOFUNCTION	GO:0005488	binding	2.54e-08	1.49e-05	DOWN	1.12	12181	10245	341	320	[LGALS9 - lectin, galactoside-binding, soluble, 9, NCF4 - neutrophil cytosolic factor 4, 40kda, IL18R1 - interleukin 18 receptor 1, BRCA1 - breast cancer 1, early onset, EBI3 - epstein-barr virus induced 3, LIMK1 - lim domain kinase 1, UHRF1 - ubiquitin-like with phd and ring finger domains 1, LIF - leukemia inhibitory factor, SEC61B - sec61 beta subunit, DIAPH3 - diaphanous-related formin 3, RAC…
GOCOMPONENT	GO:0099513	polymeric cytoskeletal fiber	2.55e-08	2.21e-06	DOWN	2.95	12181	400	341	33	[PRC1 - protein regulator of cytokinesis 1, KIF14 - kinesin family member 14, TPM4 - tropomyosin 4, NEK2 - nima-related kinase 2, BIRC5 - baculoviral iap repeat containing 5, CDK1 - cyclin-dependent kinase 1, CENPE - centromere protein e, 312kda, TUBB - tubulin, beta class i, AURKB - aurora kinase b, KIF15 - kinesin family member 15, JAKMIP1 - janus kinase and microtubule interacting protein 1, G…
GOPROCESS	GO:0051239	regulation of multicellular organismal process	2.63e-08	5.04e-06	DOWN	1.77	12181	1776	341	88	[LGALS9 - lectin, galactoside-binding, soluble, 9, HIST1H3C - histone cluster 1, h3c, IL18R1 - interleukin 18 receptor 1, HIST1H3I - histone cluster 1, h3i, CDC20 - cell division cycle 20, CDK1 - cyclin-dependent kinase 1, RNF207 - ring finger protein 207, CD83 - cd83 molecule, IL12RB1 - interleukin 12 receptor, beta 1, HIST2H3D - histone cluster 2, h3d, BRCA1 - breast cancer 1, early onset, EBI3…
GOPROCESS	GO:0000281	mitotic cytokinesis	3.52e-08	6.66e-06	DOWN	7.65	12181	56	341	12	[RHOC - ras homolog family member c, STMN1 - stathmin 1, KIF23 - kinesin family member 23, KIF4A - kinesin family member 4a, CIT - citron (rho-interacting, serine/threonine kinase 21), ECT2 - epithelial cell transforming sequence 2 oncogene, ESPL1 - extra spindle pole bodies homolog 1 (s. cerevisiae), NUSAP1 - nucleolar and spindle associated protein 1, CEP55 - centrosomal protein 55kda, ANLN - a…
GOPROCESS	GO:1905818	regulation of chromosome separation	3.52e-08	6.57e-06	DOWN	7.65	12181	56	341	12	[CDC6 - cell division cycle 6, BUB1 - bub1 mitotic checkpoint serine/threonine kinase, BUB1B - bub1 mitotic checkpoint serine/threonine kinase b, CCNB1 - cyclin b1, DLGAP5 - discs, large (drosophila) homolog-associated protein 5, CENPE - centromere protein e, 312kda, UBE2C - ubiquitin-conjugating enzyme e2c, CENPF - centromere protein f, 350/400kda, ESPL1 - extra spindle pole bodies homolog 1 (s.…
GOPROCESS	GO:0006342	chromatin silencing	3.95e-08	7.26e-06	DOWN	6.25	12181	80	341	14	[HIST1H3C - histone cluster 1, h3c, HIST1H3I - histone cluster 1, h3i, H2AFX - h2a histone family, member x, HIST1H2AD - histone cluster 1, h2ad, HIST2H3D - histone cluster 2, h3d, HIST1H3G - histone cluster 1, h3g, HIST1H3J - histone cluster 1, h3j, HIST1H3H - histone cluster 1, h3h, HIST1H3B - histone cluster 1, h3b, HIST1H2AM - histone cluster 1, h2am, HELLS - helicase, lymphoid-specific, HIST…
GOCOMPONENT	GO:0000788	nuclear nucleosome	4.1e-08	3.4e-06	DOWN	11.48	12181	28	341	9	[HIST1H3C - histone cluster 1, h3c, HIST1H3I - histone cluster 1, h3i, HIST1H4H - histone cluster 1, h4h, HIST1H3F - histone cluster 1, h3f, IRF4 - interferon regulatory factor 4, HIST1H3G - histone cluster 1, h3g, HIST1H3J - histone cluster 1, h3j, HIST1H3H - histone cluster 1, h3h, HIST1H3B - histone cluster 1, h3b]
GOPROCESS	GO:0006259	DNA metabolic process	4.1e-08	7.44e-06	DOWN	2.36	12181	695	341	46	[CDC6 - cell division cycle 6, H2AFX - h2a histone family, member x, CDK1 - cyclin-dependent kinase 1, BATF - basic leucine zipper transcription factor, atf-like, TK1 - thymidine kinase 1, soluble, ORC1 - origin recognition complex, subunit 1, CENPF - centromere protein f, 350/400kda, BRCA1 - breast cancer 1, early onset, HMGB3 - high mobility group box 3, DTL - denticleless e3 ubiquitin protein …
GOPROCESS	GO:0045814	negative regulation of gene expression, epigenetic	4.68e-08	8.4e-06	DOWN	5.7	12181	94	341	15	[HIST1H3C - histone cluster 1, h3c, HIST1H3I - histone cluster 1, h3i, H2AFX - h2a histone family, member x, HIST1H2AD - histone cluster 1, h2ad, HIST2H3D - histone cluster 2, h3d, HIST1H3G - histone cluster 1, h3g, HIST1H3J - histone cluster 1, h3j, HIST1H3H - histone cluster 1, h3h, HIST1H3B - histone cluster 1, h3b, HELLS - helicase, lymphoid-specific, HIST1H2AM - histone cluster 1, h2am, HIST…
GOPROCESS	GO:0007093	mitotic cell cycle checkpoint	4.68e-08	8.29e-06	DOWN	5.7	12181	94	341	15	[CDC6 - cell division cycle 6, CLSPN - claspin, BUB1 - bub1 mitotic checkpoint serine/threonine kinase, BUB1B - bub1 mitotic checkpoint serine/threonine kinase b, CDK1 - cyclin-dependent kinase 1, WEE1 - wee1 homolog (s. pombe), ORC1 - origin recognition complex, subunit 1, AURKB - aurora kinase b, CENPF - centromere protein f, 350/400kda, BRCA1 - breast cancer 1, early onset, TTK - ttk protein k…
GOPROCESS	GO:0000910	cytokinesis	4.85e-08	8.48e-06	DOWN	6.73	12181	69	341	13	[PRC1 - protein regulator of cytokinesis 1, STMN1 - stathmin 1, ANLN - anillin, actin binding protein, CEP55 - centrosomal protein 55kda, NUSAP1 - nucleolar and spindle associated protein 1, KIF20A - kinesin family member 20a, RACGAP1 - rac gtpase activating protein 1, RHOC - ras homolog family member c, KIF23 - kinesin family member 23, KIF4A - kinesin family member 4a, CIT - citron (rho-interac…
GOCOMPONENT	GO:0070062	extracellular exosome	4.87e-08	3.85e-06	DOWN	1.83	12181	1520	341	78	[HIST1H3C - histone cluster 1, h3c, HIST2H2BF - histone cluster 2, h2bf, HIST1H3I - histone cluster 1, h3i, CDK1 - cyclin-dependent kinase 1, MYL6B - myosin, light chain 6b, alkali, smooth muscle and non-muscle, CAPG - capping protein (actin filament), gelsolin-like, HIST2H3D - histone cluster 2, h3d, HIST1H3G - histone cluster 1, h3g, HIST1H3J - histone cluster 1, h3j, HIST1H3H - histone cluster…
GOPROCESS	GO:0034723	DNA replication-dependent nucleosome organization	5.81e-08	1e-05	DOWN	11.09	12181	29	341	9	[ASF1B - anti-silencing function 1b histone chaperone, HIST1H3C - histone cluster 1, h3c, HIST1H3I - histone cluster 1, h3i, HIST1H4H - histone cluster 1, h4h, HIST1H3F - histone cluster 1, h3f, HIST1H3G - histone cluster 1, h3g, HIST1H3J - histone cluster 1, h3j, HIST1H3H - histone cluster 1, h3h, HIST1H3B - histone cluster 1, h3b]
GOPROCESS	GO:0006335	DNA replication-dependent nucleosome assembly	5.81e-08	9.89e-06	DOWN	11.09	12181	29	341	9	[ASF1B - anti-silencing function 1b histone chaperone, HIST1H3C - histone cluster 1, h3c, HIST1H3I - histone cluster 1, h3i, HIST1H4H - histone cluster 1, h4h, HIST1H3F - histone cluster 1, h3f, HIST1H3G - histone cluster 1, h3g, HIST1H3J - histone cluster 1, h3j, HIST1H3H - histone cluster 1, h3h, HIST1H3B - histone cluster 1, h3b]
GOPROCESS	GO:0010033	response to organic substance	6.01e-08	1.01e-05	DOWN	1.89	12181	1364	341	72	[CDC6 - cell division cycle 6, LGALS9 - lectin, galactoside-binding, soluble, 9, IL18R1 - interleukin 18 receptor 1, IFIT3 - interferon-induced protein with tetratricopeptide repeats 3, CDK1 - cyclin-dependent kinase 1, CIITA - class ii, major histocompatibility complex, transactivator, CD83 - cd83 molecule, IL12RB1 - interleukin 12 receptor, beta 1, BRCA1 - breast cancer 1, early onset, IL13 - i…
GOCOMPONENT	GO:0005829	cytosol	6.02e-08	4.57e-06	DOWN	1.41	12181	4070	341	161	[CDC6 - cell division cycle 6, LGALS9 - lectin, galactoside-binding, soluble, 9, NCF4 - neutrophil cytosolic factor 4, 40kda, CDC25A - cell division cycle 25a, CDC20 - cell division cycle 20, BIRC5 - baculoviral iap repeat containing 5, CDK1 - cyclin-dependent kinase 1, ORC1 - origin recognition complex, subunit 1, LIMK1 - lim domain kinase 1, LIF - leukemia inhibitory factor, SEC61B - sec61 beta…
GOPROCESS	GO:1902099	regulation of metaphase/anaphase transition of cell cycle	6.3e-08	1.05e-05	DOWN	8.19	12181	48	341	11	[CDC6 - cell division cycle 6, BUB1 - bub1 mitotic checkpoint serine/threonine kinase, BUB1B - bub1 mitotic checkpoint serine/threonine kinase b, CCNB1 - cyclin b1, DLGAP5 - discs, large (drosophila) homolog-associated protein 5, CENPE - centromere protein e, 312kda, UBE2C - ubiquitin-conjugating enzyme e2c, CENPF - centromere protein f, 350/400kda, ESPL1 - extra spindle pole bodies homolog 1 (s.…
GOPROCESS	GO:0030071	regulation of mitotic metaphase/anaphase transition	6.3e-08	1.04e-05	DOWN	8.19	12181	48	341	11	[CDC6 - cell division cycle 6, BUB1 - bub1 mitotic checkpoint serine/threonine kinase, BUB1B - bub1 mitotic checkpoint serine/threonine kinase b, CCNB1 - cyclin b1, DLGAP5 - discs, large (drosophila) homolog-associated protein 5, CENPE - centromere protein e, 312kda, UBE2C - ubiquitin-conjugating enzyme e2c, CENPF - centromere protein f, 350/400kda, ESPL1 - extra spindle pole bodies homolog 1 (s.…
GOFUNCTION	GO:0019955	cytokine binding	6.41e-08	3.3e-05	DOWN	6.03	12181	83	341	14	[CCR4 - chemokine (c-c motif) receptor 4, CCR5 - chemokine (c-c motif) receptor 5 (gene/pseudogene), IL18R1 - interleukin 18 receptor 1, CCR8 - chemokine (c-c motif) receptor 8, IL2RB - interleukin 2 receptor, beta, IL2RA - interleukin 2 receptor, alpha, IL12RB1 - interleukin 12 receptor, beta 1, EBI3 - epstein-barr virus induced 3, GBP1 - guanylate binding protein 1, interferon-inducible, CRLF2 …
GOCOMPONENT	GO:1903561	extracellular vesicle	6.45e-08	4.7e-06	DOWN	1.82	12181	1530	341	78	[HIST1H3C - histone cluster 1, h3c, HIST2H2BF - histone cluster 2, h2bf, HIST1H3I - histone cluster 1, h3i, CDK1 - cyclin-dependent kinase 1, MYL6B - myosin, light chain 6b, alkali, smooth muscle and non-muscle, CAPG - capping protein (actin filament), gelsolin-like, HIST2H3D - histone cluster 2, h3d, HIST1H3G - histone cluster 1, h3g, HIST1H3J - histone cluster 1, h3j, HIST1H3H - histone cluster…
GOPROCESS	GO:0071346	cellular response to interferon-gamma	6.55e-08	1.06e-05	DOWN	7.27	12181	59	341	12	[CCL17 - chemokine (c-c motif) ligand 17, LGALS9 - lectin, galactoside-binding, soluble, 9, ACTG1 - actin, gamma 1, HLA-DPA1 - major histocompatibility complex, class ii, dp alpha 1, GBP5 - guanylate binding protein 5, STAT1 - signal transducer and activator of transcription 1, 91kda, GBP4 - guanylate binding protein 4, IL12RB1 - interleukin 12 receptor, beta 1, GBP2 - guanylate binding protein 2…
GOCOMPONENT	GO:0043230	extracellular organelle	6.63e-08	4.65e-06	DOWN	1.82	12181	1531	341	78	[HIST1H3C - histone cluster 1, h3c, HIST2H2BF - histone cluster 2, h2bf, HIST1H3I - histone cluster 1, h3i, CDK1 - cyclin-dependent kinase 1, MYL6B - myosin, light chain 6b, alkali, smooth muscle and non-muscle, CAPG - capping protein (actin filament), gelsolin-like, HIST2H3D - histone cluster 2, h3d, HIST1H3G - histone cluster 1, h3g, HIST1H3J - histone cluster 1, h3j, HIST1H3H - histone cluster…
GOCOMPONENT	GO:0044446	intracellular organelle part	6.89e-08	4.65e-06	DOWN	1.24	12181	7079	341	245	[NCF4 - neutrophil cytosolic factor 4, 40kda, BRCA1 - breast cancer 1, early onset, LIMK1 - lim domain kinase 1, EBI3 - epstein-barr virus induced 3, UHRF1 - ubiquitin-like with phd and ring finger domains 1, SEC61B - sec61 beta subunit, RACGAP1 - rac gtpase activating protein 1, NCAPG2 - non-smc condensin ii complex, subunit g2, LGALS1 - lectin, galactoside-binding, soluble, 1, GK - glycerol kin…
GOPROCESS	GO:0008284	positive regulation of cell proliferation	8.98e-08	1.44e-05	DOWN	2.52	12181	552	341	39	[CDC6 - cell division cycle 6, PRC1 - protein regulator of cytokinesis 1, LGALS9 - lectin, galactoside-binding, soluble, 9, KIF14 - kinesin family member 14, CDC20 - cell division cycle 20, CCNB2 - cyclin b2, BIRC5 - baculoviral iap repeat containing 5, CDK1 - cyclin-dependent kinase 1, LTA - lymphotoxin alpha, IL12RB1 - interleukin 12 receptor, beta 1, STAT1 - signal transducer and activator of …
GOCOMPONENT	GO:0099081	supramolecular polymer	1.08e-07	7.06e-06	DOWN	2.77	12181	425	341	33	[PRC1 - protein regulator of cytokinesis 1, KIF14 - kinesin family member 14, TPM4 - tropomyosin 4, NEK2 - nima-related kinase 2, BIRC5 - baculoviral iap repeat containing 5, CDK1 - cyclin-dependent kinase 1, CENPE - centromere protein e, 312kda, TUBB - tubulin, beta class i, AURKB - aurora kinase b, KIF15 - kinesin family member 15, JAKMIP1 - janus kinase and microtubule interacting protein 1, G…
GOCOMPONENT	GO:0099080	supramolecular complex	1.08e-07	6.81e-06	DOWN	2.77	12181	425	341	33	[PRC1 - protein regulator of cytokinesis 1, KIF14 - kinesin family member 14, TPM4 - tropomyosin 4, NEK2 - nima-related kinase 2, BIRC5 - baculoviral iap repeat containing 5, CDK1 - cyclin-dependent kinase 1, CENPE - centromere protein e, 312kda, TUBB - tubulin, beta class i, AURKB - aurora kinase b, KIF15 - kinesin family member 15, JAKMIP1 - janus kinase and microtubule interacting protein 1, G…
GOCOMPONENT	GO:0099512	supramolecular fiber	1.08e-07	6.59e-06	DOWN	2.77	12181	425	341	33	[PRC1 - protein regulator of cytokinesis 1, KIF14 - kinesin family member 14, TPM4 - tropomyosin 4, NEK2 - nima-related kinase 2, BIRC5 - baculoviral iap repeat containing 5, CDK1 - cyclin-dependent kinase 1, CENPE - centromere protein e, 312kda, TUBB - tubulin, beta class i, AURKB - aurora kinase b, KIF15 - kinesin family member 15, JAKMIP1 - janus kinase and microtubule interacting protein 1, G…
GOPROCESS	GO:0043207	response to external biotic stimulus	1.1e-07	1.75e-05	DOWN	2.67	12181	468	341	35	[CCR4 - chemokine (c-c motif) receptor 4, LGALS9 - lectin, galactoside-binding, soluble, 9, CCR5 - chemokine (c-c motif) receptor 5 (gene/pseudogene), ICAM1 - intercellular adhesion molecule 1, IFIT3 - interferon-induced protein with tetratricopeptide repeats 3, BATF - basic leucine zipper transcription factor, atf-like, LTA - lymphotoxin alpha, TRIB1 - tribbles homolog 1 (drosophila), STAT1 - si…
GOPROCESS	GO:0000819	sister chromatid segregation	1.11e-07	1.74e-05	DOWN	10.37	12181	31	341	9	[KIFC1 - kinesin family member c1, TOP2A - topoisomerase (dna) ii alpha 170kda, NEK2 - nima-related kinase 2, ZWINT - zw10 interacting kinetochore protein, CDCA8 - cell division cycle associated 8, KIF18B - kinesin family member 18b, ESPL1 - extra spindle pole bodies homolog 1 (s. cerevisiae), NUSAP1 - nucleolar and spindle associated protein 1, NDC80 - ndc80 kinetochore complex component]
GOPROCESS	GO:0042221	response to chemical	1.12e-07	1.73e-05	DOWN	1.75	12181	1718	341	84	[LGALS9 - lectin, galactoside-binding, soluble, 9, CDC6 - cell division cycle 6, IL18R1 - interleukin 18 receptor 1, IFIT3 - interferon-induced protein with tetratricopeptide repeats 3, CDK1 - cyclin-dependent kinase 1, ACAA2 - acetyl-coa acyltransferase 2, CIITA - class ii, major histocompatibility complex, transactivator, CD83 - cd83 molecule, IL12RB1 - interleukin 12 receptor, beta 1, BRCA1 - …
GOPROCESS	GO:0051290	protein heterotetramerization	1.34e-07	2.06e-05	DOWN	8.71	12181	41	341	10	[HIST1H3C - histone cluster 1, h3c, CD74 - cd74 molecule, major histocompatibility complex, class ii invariant chain, HIST1H3I - histone cluster 1, h3i, ANXA2 - annexin a2, HIST1H4H - histone cluster 1, h4h, HIST1H3F - histone cluster 1, h3f, HIST1H3G - histone cluster 1, h3g, HIST1H3J - histone cluster 1, h3j, HIST1H3H - histone cluster 1, h3h, HIST1H3B - histone cluster 1, h3b]
GOCOMPONENT	GO:0044422	organelle part	1.37e-07	8.06e-06	DOWN	1.23	12181	7198	341	247	[NCF4 - neutrophil cytosolic factor 4, 40kda, BRCA1 - breast cancer 1, early onset, LIMK1 - lim domain kinase 1, EBI3 - epstein-barr virus induced 3, UHRF1 - ubiquitin-like with phd and ring finger domains 1, SEC61B - sec61 beta subunit, RACGAP1 - rac gtpase activating protein 1, NCAPG2 - non-smc condensin ii complex, subunit g2, LGALS1 - lectin, galactoside-binding, soluble, 1, GK - glycerol kin…
GOCOMPONENT	GO:0000775	chromosome, centromeric region	1.41e-07	8.04e-06	DOWN	6.8	12181	63	341	12	[HELLS - helicase, lymphoid-specific, CDCA5 - cell division cycle associated 5, NCAPG - non-smc condensin i complex, subunit g, BIRC5 - baculoviral iap repeat containing 5, CENPE - centromere protein e, 312kda, CDCA8 - cell division cycle associated 8, KIF2C - kinesin family member 2c, CENPF - centromere protein f, 350/400kda, AURKB - aurora kinase b, NDC80 - ndc80 kinetochore complex component, …
GOCOMPONENT	GO:0005874	microtubule	1.49e-07	8.21e-06	DOWN	3.13	12181	308	341	27	[PRC1 - protein regulator of cytokinesis 1, KIF14 - kinesin family member 14, BIRC5 - baculoviral iap repeat containing 5, NEK2 - nima-related kinase 2, CDK1 - cyclin-dependent kinase 1, CENPE - centromere protein e, 312kda, TUBB - tubulin, beta class i, AURKB - aurora kinase b, KIF15 - kinesin family member 15, JAKMIP1 - janus kinase and microtubule interacting protein 1, GTSE1 - g-2 and s-phase…
GOCOMPONENT	GO:0051233	spindle midzone	1.51e-07	8.09e-06	DOWN	10.05	12181	32	341	9	[CDC6 - cell division cycle 6, KIF14 - kinesin family member 14, BUB1B - bub1 mitotic checkpoint serine/threonine kinase b, CENPE - centromere protein e, 312kda, CDCA8 - cell division cycle associated 8, KIF18B - kinesin family member 18b, AURKB - aurora kinase b, AURKA - aurora kinase a, RACGAP1 - rac gtpase activating protein 1]
GOPROCESS	GO:0000183	chromatin silencing at rDNA	1.51e-07	2.29e-05	DOWN	10.05	12181	32	341	9	[HIST1H3C - histone cluster 1, h3c, HIST1H3I - histone cluster 1, h3i, HIST1H4H - histone cluster 1, h4h, HIST1H3F - histone cluster 1, h3f, HIST2H3D - histone cluster 2, h3d, HIST1H3G - histone cluster 1, h3g, HIST1H3J - histone cluster 1, h3j, HIST1H3H - histone cluster 1, h3h, HIST1H3B - histone cluster 1, h3b]
GOCOMPONENT	GO:0005876	spindle microtubule	1.52e-07	7.93e-06	DOWN	7.56	12181	52	341	11	[PRC1 - protein regulator of cytokinesis 1, KIF11 - kinesin family member 11, SKA1 - spindle and kinetochore associated complex subunit 1, CDK1 - cyclin-dependent kinase 1, CENPE - centromere protein e, 312kda, KIF4A - kinesin family member 4a, KIF18B - kinesin family member 18b, AURKB - aurora kinase b, NUSAP1 - nucleolar and spindle associated protein 1, SKA3 - spindle and kinetochore associate…
GOPROCESS	GO:0033044	regulation of chromosome organization	1.53e-07	2.29e-05	DOWN	3.21	12181	289	341	26	[CDC6 - cell division cycle 6, NEK2 - nima-related kinase 2, DLGAP5 - discs, large (drosophila) homolog-associated protein 5, CENPE - centromere protein e, 312kda, HIST1H1B - histone cluster 1, h1b, AURKB - aurora kinase b, CENPF - centromere protein f, 350/400kda, BRCA1 - breast cancer 1, early onset, LIF - leukemia inhibitory factor, MYB - v-myb avian myeloblastosis viral oncogene homolog, TOP2…
GOPROCESS	GO:0033047	regulation of mitotic sister chromatid segregation	1.69e-07	2.52e-05	DOWN	6.7	12181	64	341	12	[CDC6 - cell division cycle 6, BUB1 - bub1 mitotic checkpoint serine/threonine kinase, BUB1B - bub1 mitotic checkpoint serine/threonine kinase b, CCNB1 - cyclin b1, DLGAP5 - discs, large (drosophila) homolog-associated protein 5, CENPE - centromere protein e, 312kda, UBE2C - ubiquitin-conjugating enzyme e2c, CENPF - centromere protein f, 350/400kda, ESPL1 - extra spindle pole bodies homolog 1 (s.…
GOPROCESS	GO:0032946	positive regulation of mononuclear cell proliferation	1.87e-07	2.74e-05	DOWN	5.15	12181	104	341	15	[LGALS9 - lectin, galactoside-binding, soluble, 9, CSF1 - colony stimulating factor 1 (macrophage), CD38 - cd38 molecule, IL2RA - interleukin 2 receptor, alpha, HLA-DPA1 - major histocompatibility complex, class ii, dp alpha 1, IL12RB1 - interleukin 12 receptor, beta 1, IL13 - interleukin 13, EBI3 - epstein-barr virus induced 3, HLA-DPB1 - major histocompatibility complex, class ii, dp beta 1, HA…
GOFUNCTION	GO:0003823	antigen binding	2.02e-07	9.26e-05	DOWN	9.74	12181	33	341	9	[HLA-DRB1 - major histocompatibility complex, class ii, dr beta 1, DHCR24 - 24-dehydrocholesterol reductase, HLA-DRA - major histocompatibility complex, class ii, dr alpha, HLA-DQB1 - major histocompatibility complex, class ii, dq beta 1, HLA-DQA1 - major histocompatibility complex, class ii, dq alpha 1, HLA-DPA1 - major histocompatibility complex, class ii, dp alpha 1, HLA-DPB1 - major histocomp…
GOPROCESS	GO:0061640	cytoskeleton-dependent cytokinesis	2.03e-07	2.95e-05	DOWN	6.59	12181	65	341	12	[RHOC - ras homolog family member c, STMN1 - stathmin 1, KIF23 - kinesin family member 23, KIF4A - kinesin family member 4a, CIT - citron (rho-interacting, serine/threonine kinase 21), ECT2 - epithelial cell transforming sequence 2 oncogene, ESPL1 - extra spindle pole bodies homolog 1 (s. cerevisiae), NUSAP1 - nucleolar and spindle associated protein 1, CEP55 - centrosomal protein 55kda, ANLN - a…
GOPROCESS	GO:0070665	positive regulation of leukocyte proliferation	2.12e-07	3.05e-05	DOWN	5.1	12181	105	341	15	[LGALS9 - lectin, galactoside-binding, soluble, 9, CSF1 - colony stimulating factor 1 (macrophage), CD38 - cd38 molecule, IL2RA - interleukin 2 receptor, alpha, HLA-DPA1 - major histocompatibility complex, class ii, dp alpha 1, IL12RB1 - interleukin 12 receptor, beta 1, EBI3 - epstein-barr virus induced 3, IL13 - interleukin 13, HLA-DPB1 - major histocompatibility complex, class ii, dp beta 1, HA…
GOCOMPONENT	GO:0000776	kinetochore	2.21e-07	1.12e-05	DOWN	4.76	12181	120	341	16	[BUB1 - bub1 mitotic checkpoint serine/threonine kinase, BUB1B - bub1 mitotic checkpoint serine/threonine kinase b, BIRC5 - baculoviral iap repeat containing 5, SPC25 - spc25, ndc80 kinetochore complex component, NEK2 - nima-related kinase 2, CENPE - centromere protein e, 312kda, AURKB - aurora kinase b, CENPF - centromere protein f, 350/400kda, NDC80 - ndc80 kinetochore complex component, SKA3 -…
GOCOMPONENT	GO:0005654	nucleoplasm	2.38e-07	1.17e-05	DOWN	1.52	12181	2792	341	119	[CDC6 - cell division cycle 6, CDC25A - cell division cycle 25a, CDC20 - cell division cycle 20, BIRC5 - baculoviral iap repeat containing 5, CDK1 - cyclin-dependent kinase 1, CIITA - class ii, major histocompatibility complex, transactivator, ORC1 - origin recognition complex, subunit 1, BRCA1 - breast cancer 1, early onset, ANLN - anillin, actin binding protein, RACGAP1 - rac gtpase activating …
GOPROCESS	GO:0065009	regulation of molecular function	2.5e-07	3.56e-05	DOWN	1.63	12181	2098	341	96	[LGALS9 - lectin, galactoside-binding, soluble, 9, CDC6 - cell division cycle 6, NCF4 - neutrophil cytosolic factor 4, 40kda, IL18R1 - interleukin 18 receptor 1, CDC25A - cell division cycle 25a, CDC20 - cell division cycle 20, CCNB2 - cyclin b2, CDK1 - cyclin-dependent kinase 1, RNF207 - ring finger protein 207, EBI3 - epstein-barr virus induced 3, LIMK1 - lim domain kinase 1, IL13 - interleukin…
GOCOMPONENT	GO:0005871	kinesin complex	2.76e-07	1.32e-05	DOWN	8.12	12181	44	341	10	[KIF11 - kinesin family member 11, KIFC1 - kinesin family member c1, KIF14 - kinesin family member 14, KIF23 - kinesin family member 23, CENPE - centromere protein e, 312kda, KIF4A - kinesin family member 4a, KIF18B - kinesin family member 18b, KIF2C - kinesin family member 2c, KIF15 - kinesin family member 15, KIF20A - kinesin family member 20a]
GOPROCESS	GO:0034097	response to cytokine	2.97e-07	4.18e-05	DOWN	2.82	12181	380	341	30	[LGALS9 - lectin, galactoside-binding, soluble, 9, ICAM1 - intercellular adhesion molecule 1, IL18R1 - interleukin 18 receptor 1, IFIT3 - interferon-induced protein with tetratricopeptide repeats 3, CIITA - class ii, major histocompatibility complex, transactivator, STAT1 - signal transducer and activator of transcription 1, 91kda, IL12RB1 - interleukin 12 receptor, beta 1, BRCA1 - breast cancer …
GOPROCESS	GO:0006974	cellular response to DNA damage stimulus	3.17e-07	4.42e-05	DOWN	2.28	12181	673	341	43	[H2AFX - h2a histone family, member x, CDK1 - cyclin-dependent kinase 1, EGLN3 - egl-9 family hypoxia-inducible factor 3, BATF - basic leucine zipper transcription factor, atf-like, BRCA1 - breast cancer 1, early onset, DTL - denticleless e3 ubiquitin protein ligase homolog (drosophila), UHRF1 - ubiquitin-like with phd and ring finger domains 1, GTSE1 - g-2 and s-phase expressed 1, ESCO2 - establ…
GOPROCESS	GO:0065007	biological regulation	3.24e-07	4.48e-05	DOWN	1.19	12181	7879	341	263	[LGALS9 - lectin, galactoside-binding, soluble, 9, NCF4 - neutrophil cytosolic factor 4, 40kda, IL18R1 - interleukin 18 receptor 1, BRCA1 - breast cancer 1, early onset, LIMK1 - lim domain kinase 1, EBI3 - epstein-barr virus induced 3, UHRF1 - ubiquitin-like with phd and ring finger domains 1, LIF - leukemia inhibitory factor, RACGAP1 - rac gtpase activating protein 1, CORO1C - coronin, actin bin…
GOPROCESS	GO:0006996	organelle organization	3.27e-07	4.47e-05	DOWN	1.69	12181	1818	341	86	[HIST1H3C - histone cluster 1, h3c, HIST1H3I - histone cluster 1, h3i, CDC20 - cell division cycle 20, SAMD9L - sterile alpha motif domain containing 9-like, BIRC5 - baculoviral iap repeat containing 5, CDK1 - cyclin-dependent kinase 1, ACAA2 - acetyl-coa acyltransferase 2, HMGB3 - high mobility group box 3, LIMK1 - lim domain kinase 1, HIST1H3G - histone cluster 1, h3g, ATG4A - autophagy related…
GOPROCESS	GO:0032465	regulation of cytokinesis	3.4e-07	4.6e-05	DOWN	6.3	12181	68	341	12	[PRC1 - protein regulator of cytokinesis 1, CDC6 - cell division cycle 6, KIF14 - kinesin family member 14, KIF23 - kinesin family member 23, BCL2L1 - bcl2-like 1, AURKB - aurora kinase b, CIT - citron (rho-interacting, serine/threonine kinase 21), ECT2 - epithelial cell transforming sequence 2 oncogene, KIF20A - kinesin family member 20a, E2F8 - e2f transcription factor 8, AURKA - aurora kinase …
GOPROCESS	GO:0009607	response to biotic stimulus	3.86e-07	5.17e-05	DOWN	2.54	12181	493	341	35	[CCR4 - chemokine (c-c motif) receptor 4, LGALS9 - lectin, galactoside-binding, soluble, 9, CCR5 - chemokine (c-c motif) receptor 5 (gene/pseudogene), ICAM1 - intercellular adhesion molecule 1, IFIT3 - interferon-induced protein with tetratricopeptide repeats 3, BATF - basic leucine zipper transcription factor, atf-like, LTA - lymphotoxin alpha, TRIB1 - tribbles homolog 1 (drosophila), STAT1 - si…
GOPROCESS	GO:0048584	positive regulation of response to stimulus	3.9e-07	5.18e-05	DOWN	1.8	12181	1430	341	72	[LGALS9 - lectin, galactoside-binding, soluble, 9, IL18R1 - interleukin 18 receptor 1, CDK1 - cyclin-dependent kinase 1, IL12RB1 - interleukin 12 receptor, beta 1, BRCA1 - breast cancer 1, early onset, IL13 - interleukin 13, LIMK1 - lim domain kinase 1, LIF - leukemia inhibitory factor, HLA-DRB1 - major histocompatibility complex, class ii, dr beta 1, GAB2 - grb2-associated binding protein 2, HLA…
GOCOMPONENT	GO:0072686	mitotic spindle	4.11e-07	1.92e-05	DOWN	6.89	12181	57	341	11	[KIF11 - kinesin family member 11, KIFC1 - kinesin family member c1, CKAP2L - cytoskeleton associated protein 2-like, TPX2 - tpx2, microtubule-associated, KIF23 - kinesin family member 23, CDK1 - cyclin-dependent kinase 1, CAPG - capping protein (actin filament), gelsolin-like, ECT2 - epithelial cell transforming sequence 2 oncogene, ESPL1 - extra spindle pole bodies homolog 1 (s. cerevisiae), NU…
GOCOMPONENT	GO:0044464	cell part	4.56e-07	2.08e-05	DOWN	1.07	12181	11089	341	333	[LGALS9 - lectin, galactoside-binding, soluble, 9, NCF4 - neutrophil cytosolic factor 4, 40kda, IL18R1 - interleukin 18 receptor 1, BRCA1 - breast cancer 1, early onset, EBI3 - epstein-barr virus induced 3, LIMK1 - lim domain kinase 1, UHRF1 - ubiquitin-like with phd and ring finger domains 1, LIF - leukemia inhibitory factor, SEC61B - sec61 beta subunit, DIAPH3 - diaphanous-related formin 3, RAC…
GOFUNCTION	GO:0004888	transmembrane signaling receptor activity	5.46e-07	0.000225	DOWN	2.74	12181	391	341	30	[CCR4 - chemokine (c-c motif) receptor 4, CCR5 - chemokine (c-c motif) receptor 5 (gene/pseudogene), ICAM1 - intercellular adhesion molecule 1, IL18R1 - interleukin 18 receptor 1, CCR8 - chemokine (c-c motif) receptor 8, IL12RB1 - interleukin 12 receptor, beta 1, EBI3 - epstein-barr virus induced 3, EBP - emopamil binding protein (sterol isomerase), CRLF2 - cytokine receptor-like factor 2, CCR2 -…
GOPROCESS	GO:2000026	regulation of multicellular organismal development	5.78e-07	7.6e-05	DOWN	1.88	12181	1199	341	63	[LGALS9 - lectin, galactoside-binding, soluble, 9, HIST1H3C - histone cluster 1, h3c, CDC20 - cell division cycle 20, HIST1H3I - histone cluster 1, h3i, CDK1 - cyclin-dependent kinase 1, RNF207 - ring finger protein 207, CD83 - cd83 molecule, IL12RB1 - interleukin 12 receptor, beta 1, HIST2H3D - histone cluster 2, h3d, BRCA1 - breast cancer 1, early onset, IL13 - interleukin 13, LIMK1 - lim domai…
GOCOMPONENT	GO:0031982	vesicle	5.79e-07	2.57e-05	DOWN	1.59	12181	2225	341	99	[NCF4 - neutrophil cytosolic factor 4, 40kda, CDK1 - cyclin-dependent kinase 1, SDC4 - syndecan 4, CORO1C - coronin, actin binding protein, 1c, RACGAP1 - rac gtpase activating protein 1, CD70 - cd70 molecule, ANXA5 - annexin a5, CD74 - cd74 molecule, major histocompatibility complex, class ii invariant chain, SMC2 - structural maintenance of chromosomes 2, LGALS1 - lectin, galactoside-binding, so…
GOPROCESS	GO:0008150	biological_process	5.83e-07	7.59e-05	DOWN	1.06	12181	11288	341	336	[LGALS9 - lectin, galactoside-binding, soluble, 9, NCF4 - neutrophil cytosolic factor 4, 40kda, IL18R1 - interleukin 18 receptor 1, BRCA1 - breast cancer 1, early onset, EBI3 - epstein-barr virus induced 3, LIMK1 - lim domain kinase 1, UHRF1 - ubiquitin-like with phd and ring finger domains 1, LIF - leukemia inhibitory factor, SEC61B - sec61 beta subunit, DIAPH3 - diaphanous-related formin 3, RAC…
GOCOMPONENT	GO:0032133	chromosome passenger complex	6.04e-07	2.62e-05	DOWN	35.72	12181	4	341	4	[BIRC5 - baculoviral iap repeat containing 5, CDCA8 - cell division cycle associated 8, AURKB - aurora kinase b, AURKA - aurora kinase a]
GOPROCESS	GO:1903706	regulation of hemopoiesis	6.39e-07	8.25e-05	DOWN	2.99	12181	311	341	26	[LGALS9 - lectin, galactoside-binding, soluble, 9, HIST1H3C - histone cluster 1, h3c, HIST1H3I - histone cluster 1, h3i, CD83 - cd83 molecule, TRIB1 - tribbles homolog 1 (drosophila), IL12RB1 - interleukin 12 receptor, beta 1, STAT1 - signal transducer and activator of transcription 1, 91kda, HIST2H3D - histone cluster 2, h3d, LIF - leukemia inhibitory factor, HIST1H3G - histone cluster 1, h3g, H…
GOPROCESS	GO:0033554	cellular response to stress	6.5e-07	8.3e-05	DOWN	1.85	12181	1257	341	65	[LGALS9 - lectin, galactoside-binding, soluble, 9, ACAA2 - acetyl-coa acyltransferase 2, CDK1 - cyclin-dependent kinase 1, BRCA1 - breast cancer 1, early onset, UHRF1 - ubiquitin-like with phd and ring finger domains 1, DTL - denticleless e3 ubiquitin protein ligase homolog (drosophila), SEC61B - sec61 beta subunit, GTSE1 - g-2 and s-phase expressed 1, CTNNA1 - catenin (cadherin-associated protei…
GOPROCESS	GO:0032729	positive regulation of interferon-gamma production	6.58e-07	8.33e-05	DOWN	7.44	12181	48	341	10	[LGALS9 - lectin, galactoside-binding, soluble, 9, IL18R1 - interleukin 18 receptor 1, TNFSF4 - tumor necrosis factor (ligand) superfamily, member 4, LTA - lymphotoxin alpha, HLA-DPA1 - major histocompatibility complex, class ii, dp alpha 1, IL12RB1 - interleukin 12 receptor, beta 1, HLA-DPB1 - major histocompatibility complex, class ii, dp beta 1, EBI3 - epstein-barr virus induced 3, HAVCR2 - he…
GOPROCESS	GO:0000070	mitotic sister chromatid segregation	6.62e-07	8.31e-05	DOWN	10.21	12181	28	341	8	[KIFC1 - kinesin family member c1, NEK2 - nima-related kinase 2, ZWINT - zw10 interacting kinetochore protein, CDCA8 - cell division cycle associated 8, KIF18B - kinesin family member 18b, ESPL1 - extra spindle pole bodies homolog 1 (s. cerevisiae), NUSAP1 - nucleolar and spindle associated protein 1, NDC80 - ndc80 kinetochore complex component]
GOPROCESS	GO:0070887	cellular response to chemical stimulus	6.88e-07	8.56e-05	DOWN	1.93	12181	1072	341	58	[CDC6 - cell division cycle 6, LGALS9 - lectin, galactoside-binding, soluble, 9, IL18R1 - interleukin 18 receptor 1, IFIT3 - interferon-induced protein with tetratricopeptide repeats 3, CDK1 - cyclin-dependent kinase 1, ACAA2 - acetyl-coa acyltransferase 2, IL12RB1 - interleukin 12 receptor, beta 1, BRCA1 - breast cancer 1, early onset, CTNNA1 - catenin (cadherin-associated protein), alpha 1, 102…
GOPROCESS	GO:0006325	chromatin organization	7.08e-07	8.73e-05	DOWN	2.33	12181	598	341	39	[HIST1H3C - histone cluster 1, h3c, HIST1H3I - histone cluster 1, h3i, HIST2H2BF - histone cluster 2, h2bf, H2AFX - h2a histone family, member x, HIST1H2BO - histone cluster 1, h2bo, HIST1H2AD - histone cluster 1, h2ad, CDK1 - cyclin-dependent kinase 1, HIST1H1B - histone cluster 1, h1b, AURKB - aurora kinase b, HIST2H3D - histone cluster 2, h3d, HMGB3 - high mobility group box 3, HIST1H3G - hist…
GOPROCESS	GO:0006333	chromatin assembly or disassembly	7.11e-07	8.69e-05	DOWN	5.4	12181	86	341	13	[HIST1H3C - histone cluster 1, h3c, ASF1B - anti-silencing function 1b histone chaperone, HIST1H3I - histone cluster 1, h3i, HIST1H3G - histone cluster 1, h3g, HIST1H3J - histone cluster 1, h3j, HIST1H3H - histone cluster 1, h3h, CASC5 - cancer susceptibility candidate 5, HIST1H3B - histone cluster 1, h3b, HELLS - helicase, lymphoid-specific, HIST1H4H - histone cluster 1, h4h, HIST1H3F - histone …
GOPROCESS	GO:0050778	positive regulation of immune response	7.4e-07	8.96e-05	DOWN	2.6	12181	440	341	32	[LGALS9 - lectin, galactoside-binding, soluble, 9, IL18R1 - interleukin 18 receptor 1, LTA - lymphotoxin alpha, IL12RB1 - interleukin 12 receptor, beta 1, LIMK1 - lim domain kinase 1, IL13 - interleukin 13, CCR2 - chemokine (c-c motif) receptor 2, HLA-DRB1 - major histocompatibility complex, class ii, dr beta 1, GAB2 - grb2-associated binding protein 2, CD74 - cd74 molecule, major histocompatibil…
GOCOMPONENT	GO:0098552	side of membrane	7.54e-07	3.19e-05	DOWN	3.46	12181	217	341	21	[CCR4 - chemokine (c-c motif) receptor 4, CCR5 - chemokine (c-c motif) receptor 5 (gene/pseudogene), ICAM1 - intercellular adhesion molecule 1, CCR8 - chemokine (c-c motif) receptor 8, IL2RB - interleukin 2 receptor, beta, CD83 - cd83 molecule, IL2RA - interleukin 2 receptor, alpha, IL12RB1 - interleukin 12 receptor, beta 1, EBI3 - epstein-barr virus induced 3, IL13 - interleukin 13, ITGA1 - inte…
GOFUNCTION	GO:0031492	nucleosomal DNA binding	7.56e-07	0.000283	DOWN	8.46	12181	38	341	9	[ACTB - actin, beta, HIST1H3C - histone cluster 1, h3c, HIST1H3I - histone cluster 1, h3i, HIST1H3F - histone cluster 1, h3f, HIST2H3D - histone cluster 2, h3d, HIST1H3G - histone cluster 1, h3g, HIST1H3J - histone cluster 1, h3j, HIST1H3H - histone cluster 1, h3h, HIST1H3B - histone cluster 1, h3b]
GOPROCESS	GO:0050793	regulation of developmental process	7.94e-07	9.53e-05	DOWN	1.73	12181	1569	341	76	[LGALS9 - lectin, galactoside-binding, soluble, 9, HIST1H3C - histone cluster 1, h3c, HIST1H3I - histone cluster 1, h3i, CDC20 - cell division cycle 20, CDK1 - cyclin-dependent kinase 1, RNF207 - ring finger protein 207, CD83 - cd83 molecule, IL12RB1 - interleukin 12 receptor, beta 1, HIST2H3D - histone cluster 2, h3d, BRCA1 - breast cancer 1, early onset, LIMK1 - lim domain kinase 1, IL13 - inte…
GOCOMPONENT	GO:0044444	cytoplasmic part	8.22e-07	3.41e-05	DOWN	1.21	12181	7158	341	243	[LGALS9 - lectin, galactoside-binding, soluble, 9, NCF4 - neutrophil cytosolic factor 4, 40kda, BRCA1 - breast cancer 1, early onset, LIMK1 - lim domain kinase 1, EBI3 - epstein-barr virus induced 3, LIF - leukemia inhibitory factor, SEC61B - sec61 beta subunit, DIAPH3 - diaphanous-related formin 3, RACGAP1 - rac gtpase activating protein 1, LGALS1 - lectin, galactoside-binding, soluble, 1, IQGAP…
GOPROCESS	GO:0022409	positive regulation of cell-cell adhesion	9.58e-07	0.000114	DOWN	3.69	12181	184	341	19	[LGALS9 - lectin, galactoside-binding, soluble, 9, ICAM1 - intercellular adhesion molecule 1, ADAM19 - adam metallopeptidase domain 19, CD83 - cd83 molecule, IL2RA - interleukin 2 receptor, alpha, HLA-DPA1 - major histocompatibility complex, class ii, dp alpha 1, IL12RB1 - interleukin 12 receptor, beta 1, HLA-DPB1 - major histocompatibility complex, class ii, dp beta 1, EBI3 - epstein-barr virus …
GOCOMPONENT	GO:0005813	centrosome	9.96e-07	4.03e-05	DOWN	2.56	12181	446	341	32	[CDC20 - cell division cycle 20, NEK2 - nima-related kinase 2, DLGAP5 - discs, large (drosophila) homolog-associated protein 5, CCNB2 - cyclin b2, H2AFX - h2a histone family, member x, CDK1 - cyclin-dependent kinase 1, CENPF - centromere protein f, 350/400kda, AURKB - aurora kinase b, KIF15 - kinesin family member 15, DTL - denticleless e3 ubiquitin protein ligase homolog (drosophila), CEP55 - ce…
GOPROCESS	GO:0050671	positive regulation of lymphocyte proliferation	1.01e-06	0.000119	DOWN	4.86	12181	103	341	14	[LGALS9 - lectin, galactoside-binding, soluble, 9, CD38 - cd38 molecule, IL2RA - interleukin 2 receptor, alpha, HLA-DPA1 - major histocompatibility complex, class ii, dp alpha 1, IL12RB1 - interleukin 12 receptor, beta 1, EBI3 - epstein-barr virus induced 3, IL13 - interleukin 13, HLA-DPB1 - major histocompatibility complex, class ii, dp beta 1, HAVCR2 - hepatitis a virus cellular receptor 2, CCR…
GOPROCESS	GO:0071310	cellular response to organic substance	1.03e-06	0.00012	DOWN	2.05	12181	852	341	49	[CDC6 - cell division cycle 6, LGALS9 - lectin, galactoside-binding, soluble, 9, IL18R1 - interleukin 18 receptor 1, IFIT3 - interferon-induced protein with tetratricopeptide repeats 3, IL12RB1 - interleukin 12 receptor, beta 1, BRCA1 - breast cancer 1, early onset, CTNNA1 - catenin (cadherin-associated protein), alpha 1, 102kda, GBP5 - guanylate binding protein 5, LGALS1 - lectin, galactoside-bi…
GOFUNCTION	GO:0019899	enzyme binding	1.06e-06	0.000363	DOWN	1.66	12181	1781	341	83	[LGALS9 - lectin, galactoside-binding, soluble, 9, CDC6 - cell division cycle 6, CDC25A - cell division cycle 25a, CDC20 - cell division cycle 20, CCNB2 - cyclin b2, BIRC5 - baculoviral iap repeat containing 5, BRCA1 - breast cancer 1, early onset, ANLN - anillin, actin binding protein, SEC61B - sec61 beta subunit, DIAPH3 - diaphanous-related formin 3, RACGAP1 - rac gtpase activating protein 1, C…
GOPROCESS	GO:0002696	positive regulation of leukocyte activation	1.11e-06	0.000129	DOWN	3.26	12181	241	341	22	[LGALS9 - lectin, galactoside-binding, soluble, 9, CD38 - cd38 molecule, IL2RA - interleukin 2 receptor, alpha, HLA-DPA1 - major histocompatibility complex, class ii, dp alpha 1, CD83 - cd83 molecule, IL12RB1 - interleukin 12 receptor, beta 1, EBI3 - epstein-barr virus induced 3, HLA-DPB1 - major histocompatibility complex, class ii, dp beta 1, IL13 - interleukin 13, CRLF2 - cytokine receptor-lik…
GOCOMPONENT	GO:0044459	plasma membrane part	1.14e-06	4.51e-05	DOWN	1.73	12181	1527	341	74	[NCF4 - neutrophil cytosolic factor 4, 40kda, CD83 - cd83 molecule, IL12RB1 - interleukin 12 receptor, beta 1, EBI3 - epstein-barr virus induced 3, IL13 - interleukin 13, CEP55 - centrosomal protein 55kda, RACGAP1 - rac gtpase activating protein 1, SDC4 - syndecan 4, CORO1C - coronin, actin binding protein, 1c, HLA-DRB1 - major histocompatibility complex, class ii, dr beta 1, CD70 - cd70 molecule…
GOPROCESS	GO:0050776	regulation of immune response	1.17e-06	0.000135	DOWN	2.25	12181	634	341	40	[LGALS9 - lectin, galactoside-binding, soluble, 9, ICAM1 - intercellular adhesion molecule 1, IL18R1 - interleukin 18 receptor 1, LTA - lymphotoxin alpha, IL12RB1 - interleukin 12 receptor, beta 1, STAT1 - signal transducer and activator of transcription 1, 91kda, IL13 - interleukin 13, GPX1 - glutathione peroxidase 1, LIMK1 - lim domain kinase 1, CCR2 - chemokine (c-c motif) receptor 2, HLA-DRB1…
GOPROCESS	GO:0051262	protein tetramerization	1.23e-06	0.000141	DOWN	4.47	12181	120	341	15	[HIST1H3C - histone cluster 1, h3c, HIST1H3I - histone cluster 1, h3i, TK1 - thymidine kinase 1, soluble, HIST1H3G - histone cluster 1, h3g, HIST1H3J - histone cluster 1, h3j, SYT11 - synaptotagmin xi, RYR1 - ryanodine receptor 1 (skeletal), HIST1H3H - histone cluster 1, h3h, HIST1H3B - histone cluster 1, h3b, CD74 - cd74 molecule, major histocompatibility complex, class ii invariant chain, ANXA2…
GOPROCESS	GO:0031570	DNA integrity checkpoint	1.37e-06	0.000155	DOWN	5.57	12181	77	341	12	[CLSPN - claspin, CDC6 - cell division cycle 6, CHEK1 - checkpoint kinase 1, TOP2A - topoisomerase (dna) ii alpha 170kda, H2AFX - h2a histone family, member x, CDK1 - cyclin-dependent kinase 1, FBXO6 - f-box protein 6, ORC1 - origin recognition complex, subunit 1, CDC45 - cell division cycle 45, TICRR - topbp1-interacting checkpoint and replication regulator, TIMELESS - timeless circadian clock, …
GOPROCESS	GO:0071345	cellular response to cytokine stimulus	1.53e-06	0.000172	DOWN	3.01	12181	285	341	24	[CCL17 - chemokine (c-c motif) ligand 17, LGALS9 - lectin, galactoside-binding, soluble, 9, ICAM1 - intercellular adhesion molecule 1, IL18R1 - interleukin 18 receptor 1, MAPK11 - mitogen-activated protein kinase 11, IFIT3 - interferon-induced protein with tetratricopeptide repeats 3, HLA-DPA1 - major histocompatibility complex, class ii, dp alpha 1, IL12RB1 - interleukin 12 receptor, beta 1, STA…
GOPROCESS	GO:0040029	regulation of gene expression, epigenetic	1.56e-06	0.000174	DOWN	3.57	12181	190	341	19	[CHEK1 - checkpoint kinase 1, HIST1H3C - histone cluster 1, h3c, HIST1H3I - histone cluster 1, h3i, H2AFX - h2a histone family, member x, HIST1H2AD - histone cluster 1, h2ad, HIST2H3D - histone cluster 2, h3d, BRCA1 - breast cancer 1, early onset, GPX1 - glutathione peroxidase 1, HIST1H3G - histone cluster 1, h3g, HIST1H3J - histone cluster 1, h3j, HIST1H3H - histone cluster 1, h3h, HIST1H3B - hi…
GOCOMPONENT	GO:0098797	plasma membrane protein complex	1.56e-06	6.05e-05	DOWN	2.85	12181	326	341	26	[NCF4 - neutrophil cytosolic factor 4, 40kda, IL12RB1 - interleukin 12 receptor, beta 1, EBI3 - epstein-barr virus induced 3, ITGA1 - integrin, alpha 1, CORO1C - coronin, actin binding protein, 1c, HLA-DRB1 - major histocompatibility complex, class ii, dr beta 1, CTNNA1 - catenin (cadherin-associated protein), alpha 1, 102kda, HLA-DRA - major histocompatibility complex, class ii, dr alpha, CD74 -…
GOCOMPONENT	GO:0032991	protein-containing complex	1.69e-06	6.41e-05	DOWN	1.36	12181	4063	341	155	[NCF4 - neutrophil cytosolic factor 4, 40kda, CDC20 - cell division cycle 20, BIRC5 - baculoviral iap repeat containing 5, CDK1 - cyclin-dependent kinase 1, ORC1 - origin recognition complex, subunit 1, IL12RB1 - interleukin 12 receptor, beta 1, BRCA1 - breast cancer 1, early onset, EBI3 - epstein-barr virus induced 3, SEC61B - sec61 beta subunit, CORO1C - coronin, actin binding protein, 1c, RACG…
GOPROCESS	GO:0051303	establishment of chromosome localization	1.73e-06	0.000191	DOWN	6.74	12181	53	341	10	[CDCA5 - cell division cycle associated 5, KIF14 - kinesin family member 14, KIFC1 - kinesin family member c1, CCNB1 - cyclin b1, DLGAP5 - discs, large (drosophila) homolog-associated protein 5, CENPE - centromere protein e, 312kda, CDCA8 - cell division cycle associated 8, KIF2C - kinesin family member 2c, CENPF - centromere protein f, 350/400kda, NDC80 - ndc80 kinetochore complex component]
GOPROCESS	GO:0001819	positive regulation of cytokine production	1.74e-06	0.00019	DOWN	2.99	12181	287	341	24	[LGALS9 - lectin, galactoside-binding, soluble, 9, RSAD2 - radical s-adenosyl methionine domain containing 2, MAPK11 - mitogen-activated protein kinase 11, IL18R1 - interleukin 18 receptor 1, LTA - lymphotoxin alpha, CD83 - cd83 molecule, HLA-DPA1 - major histocompatibility complex, class ii, dp alpha 1, IL12RB1 - interleukin 12 receptor, beta 1, STAT1 - signal transducer and activator of transcr…
GOPROCESS	GO:0050867	positive regulation of cell activation	1.79e-06	0.000195	DOWN	3.17	12181	248	341	22	[LGALS9 - lectin, galactoside-binding, soluble, 9, CD38 - cd38 molecule, IL2RA - interleukin 2 receptor, alpha, HLA-DPA1 - major histocompatibility complex, class ii, dp alpha 1, CD83 - cd83 molecule, IL12RB1 - interleukin 12 receptor, beta 1, EBI3 - epstein-barr virus induced 3, HLA-DPB1 - major histocompatibility complex, class ii, dp beta 1, IL13 - interleukin 13, CRLF2 - cytokine receptor-lik…
GOPROCESS	GO:0032944	regulation of mononuclear cell proliferation	1.86e-06	0.000201	DOWN	3.87	12181	157	341	17	[LGALS9 - lectin, galactoside-binding, soluble, 9, CSF1 - colony stimulating factor 1 (macrophage), CD38 - cd38 molecule, IL2RA - interleukin 2 receptor, alpha, HLA-DPA1 - major histocompatibility complex, class ii, dp alpha 1, IL12RB1 - interleukin 12 receptor, beta 1, IL13 - interleukin 13, EBI3 - epstein-barr virus induced 3, HLA-DPB1 - major histocompatibility complex, class ii, dp beta 1, HA…
GOCOMPONENT	GO:0030665	clathrin-coated vesicle membrane	2.07e-06	7.71e-05	DOWN	6.62	12181	54	341	10	[HLA-DRB1 - major histocompatibility complex, class ii, dr beta 1, HLA-DRA - major histocompatibility complex, class ii, dr alpha, CD74 - cd74 molecule, major histocompatibility complex, class ii invariant chain, HLA-DQB1 - major histocompatibility complex, class ii, dq beta 1, HLA-DQA1 - major histocompatibility complex, class ii, dq alpha 1, HLA-DQA2 - major histocompatibility complex, class ii…
GOPROCESS	GO:1902750	negative regulation of cell cycle G2/M phase transition	2.07e-06	0.000222	DOWN	6.62	12181	54	341	10	[CLSPN - claspin, CDC6 - cell division cycle 6, CHEK1 - checkpoint kinase 1, CDK1 - cyclin-dependent kinase 1, ORC1 - origin recognition complex, subunit 1, AURKB - aurora kinase b, BRCA1 - breast cancer 1, early onset, TICRR - topbp1-interacting checkpoint and replication regulator, DTL - denticleless e3 ubiquitin protein ligase homolog (drosophila), AURKA - aurora kinase a]
GOPROCESS	GO:0051302	regulation of cell division	2.25e-06	0.000239	DOWN	4.55	12181	110	341	14	[CDC6 - cell division cycle 6, PRC1 - protein regulator of cytokinesis 1, KIF14 - kinesin family member 14, AURKB - aurora kinase b, KIF20A - kinesin family member 20a, RACGAP1 - rac gtpase activating protein 1, E2F8 - e2f transcription factor 8, KIF23 - kinesin family member 23, BCL2L1 - bcl2-like 1, KIF18B - kinesin family member 18b, ASPM - asp (abnormal spindle) homolog, microcephaly associat…
GOPROCESS	GO:0007010	cytoskeleton organization	2.28e-06	0.000241	DOWN	2.22	12181	627	341	39	[PRC1 - protein regulator of cytokinesis 1, CDC20 - cell division cycle 20, NEK2 - nima-related kinase 2, BIRC5 - baculoviral iap repeat containing 5, CDK1 - cyclin-dependent kinase 1, CENPE - centromere protein e, 312kda, TUBB - tubulin, beta class i, STRIP2 - striatin interacting protein 2, AURKB - aurora kinase b, LIMK1 - lim domain kinase 1, ANLN - anillin, actin binding protein, DIAPH3 - dia…
GOPROCESS	GO:0048583	regulation of response to stimulus	2.29e-06	0.00024	DOWN	1.49	12181	2660	341	111	[LGALS9 - lectin, galactoside-binding, soluble, 9, IL18R1 - interleukin 18 receptor 1, CDK1 - cyclin-dependent kinase 1, IL12RB1 - interleukin 12 receptor, beta 1, BRCA1 - breast cancer 1, early onset, EBI3 - epstein-barr virus induced 3, IL13 - interleukin 13, LIMK1 - lim domain kinase 1, CEP55 - centrosomal protein 55kda, LIF - leukemia inhibitory factor, RACGAP1 - rac gtpase activating protein…
GOFUNCTION	GO:0060089	molecular transducer activity	2.36e-06	0.000746	DOWN	2.28	12181	580	341	37	[CCR4 - chemokine (c-c motif) receptor 4, CCR5 - chemokine (c-c motif) receptor 5 (gene/pseudogene), ICAM1 - intercellular adhesion molecule 1, IL18R1 - interleukin 18 receptor 1, CCR8 - chemokine (c-c motif) receptor 8, CCNB2 - cyclin b2, CDK1 - cyclin-dependent kinase 1, IL12RB1 - interleukin 12 receptor, beta 1, EBI3 - epstein-barr virus induced 3, EBP - emopamil binding protein (sterol isomer…
GOPROCESS	GO:0051251	positive regulation of lymphocyte activation	2.39e-06	0.000248	DOWN	3.34	12181	214	341	20	[LGALS9 - lectin, galactoside-binding, soluble, 9, CD38 - cd38 molecule, IL2RA - interleukin 2 receptor, alpha, HLA-DPA1 - major histocompatibility complex, class ii, dp alpha 1, CD83 - cd83 molecule, IL12RB1 - interleukin 12 receptor, beta 1, EBI3 - epstein-barr virus induced 3, HLA-DPB1 - major histocompatibility complex, class ii, dp beta 1, IL13 - interleukin 13, CCR2 - chemokine (c-c motif) …
GOPROCESS	GO:0070663	regulation of leukocyte proliferation	2.43e-06	0.00025	DOWN	3.8	12181	160	341	17	[LGALS9 - lectin, galactoside-binding, soluble, 9, CSF1 - colony stimulating factor 1 (macrophage), CD38 - cd38 molecule, IL2RA - interleukin 2 receptor, alpha, HLA-DPA1 - major histocompatibility complex, class ii, dp alpha 1, IL12RB1 - interleukin 12 receptor, beta 1, IL13 - interleukin 13, EBI3 - epstein-barr virus induced 3, HLA-DPB1 - major histocompatibility complex, class ii, dp beta 1, HA…
GOPROCESS	GO:0050000	chromosome localization	2.47e-06	0.000253	DOWN	6.49	12181	55	341	10	[CDCA5 - cell division cycle associated 5, KIF14 - kinesin family member 14, KIFC1 - kinesin family member c1, CCNB1 - cyclin b1, DLGAP5 - discs, large (drosophila) homolog-associated protein 5, CENPE - centromere protein e, 312kda, CDCA8 - cell division cycle associated 8, KIF2C - kinesin family member 2c, CENPF - centromere protein f, 350/400kda, NDC80 - ndc80 kinetochore complex component]
GOPROCESS	GO:0072395	signal transduction involved in cell cycle checkpoint	2.59e-06	0.000263	DOWN	5.78	12181	68	341	11	[PCNA - proliferating cell nuclear antigen, CHEK1 - checkpoint kinase 1, CCNB1 - cyclin b1, CDK1 - cyclin-dependent kinase 1, SOX4 - sry (sex determining region y)-box 4, BRCA1 - breast cancer 1, early onset, DTL - denticleless e3 ubiquitin protein ligase homolog (drosophila), E2F1 - e2f transcription factor 1, GTSE1 - g-2 and s-phase expressed 1, E2F8 - e2f transcription factor 8, AURKA - aurora…
GOPROCESS	GO:0072422	signal transduction involved in DNA damage checkpoint	2.59e-06	0.000261	DOWN	5.78	12181	68	341	11	[PCNA - proliferating cell nuclear antigen, CHEK1 - checkpoint kinase 1, CCNB1 - cyclin b1, CDK1 - cyclin-dependent kinase 1, SOX4 - sry (sex determining region y)-box 4, BRCA1 - breast cancer 1, early onset, DTL - denticleless e3 ubiquitin protein ligase homolog (drosophila), E2F1 - e2f transcription factor 1, GTSE1 - g-2 and s-phase expressed 1, E2F8 - e2f transcription factor 8, AURKA - aurora…
GOPROCESS	GO:0072401	signal transduction involved in DNA integrity checkpoint	2.59e-06	0.000259	DOWN	5.78	12181	68	341	11	[PCNA - proliferating cell nuclear antigen, CHEK1 - checkpoint kinase 1, CCNB1 - cyclin b1, CDK1 - cyclin-dependent kinase 1, SOX4 - sry (sex determining region y)-box 4, BRCA1 - breast cancer 1, early onset, DTL - denticleless e3 ubiquitin protein ligase homolog (drosophila), E2F1 - e2f transcription factor 1, GTSE1 - g-2 and s-phase expressed 1, E2F8 - e2f transcription factor 8, AURKA - aurora…
GOPROCESS	GO:0051310	metaphase plate congression	2.84e-06	0.000282	DOWN	7.31	12181	44	341	9	[CDCA5 - cell division cycle associated 5, KIFC1 - kinesin family member c1, KIF14 - kinesin family member 14, CCNB1 - cyclin b1, CENPE - centromere protein e, 312kda, CDCA8 - cell division cycle associated 8, KIF2C - kinesin family member 2c, CENPF - centromere protein f, 350/400kda, NDC80 - ndc80 kinetochore complex component]
GOPROCESS	GO:0030261	chromosome condensation	2.91e-06	0.000287	DOWN	10.42	12181	24	341	7	[NCAPG - non-smc condensin i complex, subunit g, CDCA5 - cell division cycle associated 5, SMC2 - structural maintenance of chromosomes 2, TOP2A - topoisomerase (dna) ii alpha 170kda, CDK1 - cyclin-dependent kinase 1, NCAPG2 - non-smc condensin ii complex, subunit g2, NUSAP1 - nucleolar and spindle associated protein 1]
GOPROCESS	GO:0051249	regulation of lymphocyte activation	3.23e-06	0.000316	DOWN	2.81	12181	318	341	25	[LGALS9 - lectin, galactoside-binding, soluble, 9, CD83 - cd83 molecule, IL12RB1 - interleukin 12 receptor, beta 1, EBI3 - epstein-barr virus induced 3, IL13 - interleukin 13, SDC4 - syndecan 4, CCR2 - chemokine (c-c motif) receptor 2, TNFRSF4 - tumor necrosis factor receptor superfamily, member 4, TNFSF4 - tumor necrosis factor (ligand) superfamily, member 4, MYB - v-myb avian myeloblastosis vir…
GOPROCESS	GO:0031145	anaphase-promoting complex-dependent catabolic process	3.34e-06	0.000325	DOWN	8.41	12181	34	341	8	[BUB1B - bub1 mitotic checkpoint serine/threonine kinase b, CDC20 - cell division cycle 20, CCNB1 - cyclin b1, CDK1 - cyclin-dependent kinase 1, UBE2C - ubiquitin-conjugating enzyme e2c, AURKB - aurora kinase b, PTTG1 - pituitary tumor-transforming 1, AURKA - aurora kinase a]
GOPROCESS	GO:0050790	regulation of catalytic activity	3.34e-06	0.000323	DOWN	1.67	12181	1600	341	75	[LGALS9 - lectin, galactoside-binding, soluble, 9, CDC6 - cell division cycle 6, NCF4 - neutrophil cytosolic factor 4, 40kda, CDC25A - cell division cycle 25a, CDC20 - cell division cycle 20, CCNB2 - cyclin b2, CDK1 - cyclin-dependent kinase 1, LIMK1 - lim domain kinase 1, IL13 - interleukin 13, UHRF1 - ubiquitin-like with phd and ring finger domains 1, RACGAP1 - rac gtpase activating protein 1, …
GOCOMPONENT	GO:0012507	ER to Golgi transport vesicle membrane	3.46e-06	0.000126	DOWN	7.14	12181	45	341	9	[HLA-DRB1 - major histocompatibility complex, class ii, dr beta 1, CD74 - cd74 molecule, major histocompatibility complex, class ii invariant chain, HLA-DRA - major histocompatibility complex, class ii, dr alpha, HLA-DQB1 - major histocompatibility complex, class ii, dq beta 1, HLA-DQA1 - major histocompatibility complex, class ii, dq alpha 1, HLA-DQA2 - major histocompatibility complex, class ii…
GOFUNCTION	GO:0003674	molecular_function	3.49e-06	0.00103	DOWN	1.06	12181	11361	341	336	[LGALS9 - lectin, galactoside-binding, soluble, 9, NCF4 - neutrophil cytosolic factor 4, 40kda, IL18R1 - interleukin 18 receptor 1, BRCA1 - breast cancer 1, early onset, EBI3 - epstein-barr virus induced 3, LIMK1 - lim domain kinase 1, UHRF1 - ubiquitin-like with phd and ring finger domains 1, LIF - leukemia inhibitory factor, SEC61B - sec61 beta subunit, DIAPH3 - diaphanous-related formin 3, RAC…
GOPROCESS	GO:0048518	positive regulation of biological process	3.61e-06	0.000346	DOWN	1.36	12181	3877	341	148	[CDC6 - cell division cycle 6, LGALS9 - lectin, galactoside-binding, soluble, 9, IL18R1 - interleukin 18 receptor 1, CDC25A - cell division cycle 25a, CDC20 - cell division cycle 20, BIRC5 - baculoviral iap repeat containing 5, CDK1 - cyclin-dependent kinase 1, CIITA - class ii, major histocompatibility complex, transactivator, CD83 - cd83 molecule, IL12RB1 - interleukin 12 receptor, beta 1, BRCA…
GOPROCESS	GO:0032467	positive regulation of cytokinesis	3.94e-06	0.000375	DOWN	10	12181	25	341	7	[CDC6 - cell division cycle 6, KIF14 - kinesin family member 14, KIF23 - kinesin family member 23, AURKB - aurora kinase b, CIT - citron (rho-interacting, serine/threonine kinase 21), ECT2 - epithelial cell transforming sequence 2 oncogene, RACGAP1 - rac gtpase activating protein 1]
GOPROCESS	GO:1903039	positive regulation of leukocyte cell-cell adhesion	4.02e-06	0.00038	DOWN	3.66	12181	166	341	17	[LGALS9 - lectin, galactoside-binding, soluble, 9, ICAM1 - intercellular adhesion molecule 1, CD83 - cd83 molecule, IL2RA - interleukin 2 receptor, alpha, HLA-DPA1 - major histocompatibility complex, class ii, dp alpha 1, IL12RB1 - interleukin 12 receptor, beta 1, HLA-DPB1 - major histocompatibility complex, class ii, dp beta 1, EBI3 - epstein-barr virus induced 3, HAVCR2 - hepatitis a virus cell…
GOCOMPONENT	GO:0005815	microtubule organizing center	4.1e-06	0.000147	DOWN	2.23	12181	594	341	37	[CDC20 - cell division cycle 20, NEK2 - nima-related kinase 2, DLGAP5 - discs, large (drosophila) homolog-associated protein 5, CCNB2 - cyclin b2, H2AFX - h2a histone family, member x, CDK1 - cyclin-dependent kinase 1, CENPF - centromere protein f, 350/400kda, AURKB - aurora kinase b, KIF15 - kinesin family member 15, DTL - denticleless e3 ubiquitin protein ligase homolog (drosophila), CEP55 - ce…
GOPROCESS	GO:0002694	regulation of leukocyte activation	4.11e-06	0.000386	DOWN	2.64	12181	365	341	27	[LGALS9 - lectin, galactoside-binding, soluble, 9, CD83 - cd83 molecule, IL12RB1 - interleukin 12 receptor, beta 1, EBI3 - epstein-barr virus induced 3, IL13 - interleukin 13, SDC4 - syndecan 4, CCR2 - chemokine (c-c motif) receptor 2, CRLF2 - cytokine receptor-like factor 2, TNFRSF4 - tumor necrosis factor receptor superfamily, member 4, TNFSF4 - tumor necrosis factor (ligand) superfamily, membe…
GOPROCESS	GO:0050863	regulation of T cell activation	4.38e-06	0.000408	DOWN	3.1	12181	242	341	21	[LGALS9 - lectin, galactoside-binding, soluble, 9, IL2RA - interleukin 2 receptor, alpha, HLA-DPA1 - major histocompatibility complex, class ii, dp alpha 1, CD83 - cd83 molecule, IL12RB1 - interleukin 12 receptor, beta 1, EBI3 - epstein-barr virus induced 3, HLA-DPB1 - major histocompatibility complex, class ii, dp beta 1, HLA-DOA - major histocompatibility complex, class ii, do alpha, CCR2 - che…
GOPROCESS	GO:1903037	regulation of leukocyte cell-cell adhesion	4.5e-06	0.000417	DOWN	3.2	12181	223	341	20	[LGALS9 - lectin, galactoside-binding, soluble, 9, ICAM1 - intercellular adhesion molecule 1, IL2RA - interleukin 2 receptor, alpha, HLA-DPA1 - major histocompatibility complex, class ii, dp alpha 1, CD83 - cd83 molecule, IL12RB1 - interleukin 12 receptor, beta 1, EBI3 - epstein-barr virus induced 3, HLA-DPB1 - major histocompatibility complex, class ii, dp beta 1, CCR2 - chemokine (c-c motif) re…
GOCOMPONENT	GO:0005875	microtubule associated complex	4.72e-06	0.000165	DOWN	4.27	12181	117	341	14	[KIF14 - kinesin family member 14, BIRC5 - baculoviral iap repeat containing 5, CENPE - centromere protein e, 312kda, AURKB - aurora kinase b, KIF15 - kinesin family member 15, KIF20A - kinesin family member 20a, KIF11 - kinesin family member 11, KIFC1 - kinesin family member c1, KIF23 - kinesin family member 23, CDCA8 - cell division cycle associated 8, KIF4A - kinesin family member 4a, KIF18B -…
GOCOMPONENT	GO:0005634	nucleus	4.92e-06	0.000169	DOWN	1.34	12181	4097	341	154	[CDC6 - cell division cycle 6, LGALS9 - lectin, galactoside-binding, soluble, 9, CDC25A - cell division cycle 25a, CDC20 - cell division cycle 20, BIRC5 - baculoviral iap repeat containing 5, CDK1 - cyclin-dependent kinase 1, ORC1 - origin recognition complex, subunit 1, BRCA1 - breast cancer 1, early onset, UHRF1 - ubiquitin-like with phd and ring finger domains 1, DIAPH3 - diaphanous-related fo…
GOPROCESS	GO:0051707	response to other organism	5.3e-06	0.000487	DOWN	2.73	12181	327	341	25	[LGALS9 - lectin, galactoside-binding, soluble, 9, CCR4 - chemokine (c-c motif) receptor 4, IFIT3 - interferon-induced protein with tetratricopeptide repeats 3, BATF - basic leucine zipper transcription factor, atf-like, LTA - lymphotoxin alpha, STAT1 - signal transducer and activator of transcription 1, 91kda, GPX1 - glutathione peroxidase 1, APOBEC3C - apolipoprotein b mrna editing enzyme, cata…
GOPROCESS	GO:0070555	response to interleukin-1	5.63e-06	0.000514	DOWN	5.95	12181	60	341	10	[CCL17 - chemokine (c-c motif) ligand 17, LGALS9 - lectin, galactoside-binding, soluble, 9, ICAM1 - intercellular adhesion molecule 1, MAPK11 - mitogen-activated protein kinase 11, CD38 - cd38 molecule, TNFRSF11A - tumor necrosis factor receptor superfamily, member 11a, nfkb activator, GBP2 - guanylate binding protein 2, interferon-inducible, GBP1 - guanylate binding protein 1, interferon-inducib…
GOPROCESS	GO:0000076	DNA replication checkpoint	6.43e-06	0.000584	DOWN	11.91	12181	18	341	6	[CDC6 - cell division cycle 6, CLSPN - claspin, ORC1 - origin recognition complex, subunit 1, CDC45 - cell division cycle 45, TICRR - topbp1-interacting checkpoint and replication regulator, TIMELESS - timeless circadian clock]
GOFUNCTION	GO:0003777	microtubule motor activity	6.54e-06	0.00179	DOWN	4.82	12181	89	341	12	[KIF11 - kinesin family member 11, KIF14 - kinesin family member 14, KIFC1 - kinesin family member c1, KIF23 - kinesin family member 23, CENPE - centromere protein e, 312kda, KIF4A - kinesin family member 4a, KIF18B - kinesin family member 18b, KIF2C - kinesin family member 2c, KIF15 - kinesin family member 15, MYO1E - myosin ie, KIF20A - kinesin family member 20a, MYO1G - myosin ig]
GOFUNCTION	GO:0003774	motor activity	7.07e-06	0.00182	DOWN	4.42	12181	105	341	13	[KIF14 - kinesin family member 14, CENPE - centromere protein e, 312kda, MYL6B - myosin, light chain 6b, alkali, smooth muscle and non-muscle, KIF15 - kinesin family member 15, KIF20A - kinesin family member 20a, MYO1G - myosin ig, KIF11 - kinesin family member 11, KIFC1 - kinesin family member c1, KIF23 - kinesin family member 23, KIF4A - kinesin family member 4a, KIF2C - kinesin family member 2…
GOPROCESS	GO:0050670	regulation of lymphocyte proliferation	7.59e-06	0.000685	DOWN	3.66	12181	156	341	16	[LGALS9 - lectin, galactoside-binding, soluble, 9, CD38 - cd38 molecule, IL2RA - interleukin 2 receptor, alpha, HLA-DPA1 - major histocompatibility complex, class ii, dp alpha 1, IL12RB1 - interleukin 12 receptor, beta 1, EBI3 - epstein-barr virus induced 3, IL13 - interleukin 13, HLA-DPB1 - major histocompatibility complex, class ii, dp beta 1, HAVCR2 - hepatitis a virus cellular receptor 2, SDC…
GOPROCESS	GO:0006915	apoptotic process	7.63e-06	0.000684	DOWN	2.33	12181	491	341	32	[RALB - v-ral simian leukemia viral oncogene homolog b, BIRC5 - baculoviral iap repeat containing 5, CDK1 - cyclin-dependent kinase 1, EGLN3 - egl-9 family hypoxia-inducible factor 3, LTA - lymphotoxin alpha, PHLDA1 - pleckstrin homology-like domain, family a, member 1, BRCA1 - breast cancer 1, early onset, CDCA7 - cell division cycle associated 7, DHCR24 - 24-dehydrocholesterol reductase, BMF - …
GOPROCESS	GO:0016458	gene silencing	9.36e-06	0.000833	DOWN	4.03	12181	124	341	14	[HIST1H3C - histone cluster 1, h3c, HIST1H3I - histone cluster 1, h3i, H2AFX - h2a histone family, member x, HIST1H2AD - histone cluster 1, h2ad, HIST2H3D - histone cluster 2, h3d, HIST1H3G - histone cluster 1, h3g, HIST1H3J - histone cluster 1, h3j, HIST1H3H - histone cluster 1, h3h, HIST1H3B - histone cluster 1, h3b, HELLS - helicase, lymphoid-specific, HIST1H2AM - histone cluster 1, h2am, HIST…
GOPROCESS	GO:0050870	positive regulation of T cell activation	9.69e-06	0.000857	DOWN	3.59	12181	159	341	16	[LGALS9 - lectin, galactoside-binding, soluble, 9, CD83 - cd83 molecule, IL2RA - interleukin 2 receptor, alpha, HLA-DPA1 - major histocompatibility complex, class ii, dp alpha 1, IL12RB1 - interleukin 12 receptor, beta 1, EBI3 - epstein-barr virus induced 3, HLA-DPB1 - major histocompatibility complex, class ii, dp beta 1, HAVCR2 - hepatitis a virus cellular receptor 2, CCR2 - chemokine (c-c moti…
GOFUNCTION	GO:0031491	nucleosome binding	1.02e-05	0.00248	DOWN	5.58	12181	64	341	10	[ACTB - actin, beta, HIST1H3C - histone cluster 1, h3c, HIST1H3I - histone cluster 1, h3i, HIST1H3F - histone cluster 1, h3f, HIST2H3D - histone cluster 2, h3d, UHRF1 - ubiquitin-like with phd and ring finger domains 1, HIST1H3G - histone cluster 1, h3g, HIST1H3J - histone cluster 1, h3j, HIST1H3H - histone cluster 1, h3h, HIST1H3B - histone cluster 1, h3b]
GOPROCESS	GO:0050865	regulation of cell activation	1.1e-05	0.000965	DOWN	2.51	12181	385	341	27	[LGALS9 - lectin, galactoside-binding, soluble, 9, CD83 - cd83 molecule, IL12RB1 - interleukin 12 receptor, beta 1, EBI3 - epstein-barr virus induced 3, IL13 - interleukin 13, CRLF2 - cytokine receptor-like factor 2, CCR2 - chemokine (c-c motif) receptor 2, SDC4 - syndecan 4, TNFRSF4 - tumor necrosis factor receptor superfamily, member 4, MYB - v-myb avian myeloblastosis viral oncogene homolog, T…
GOPROCESS	GO:0034501	protein localization to kinetochore	1.12e-05	0.000983	DOWN	14.88	12181	12	341	5	[BUB1B - bub1 mitotic checkpoint serine/threonine kinase b, CDK1 - cyclin-dependent kinase 1, AURKB - aurora kinase b, TTK - ttk protein kinase, CASC5 - cancer susceptibility candidate 5]
GOPROCESS	GO:0048522	positive regulation of cellular process	1.19e-05	0.00103	DOWN	1.37	12181	3491	341	134	[CDC6 - cell division cycle 6, LGALS9 - lectin, galactoside-binding, soluble, 9, IL18R1 - interleukin 18 receptor 1, CDC25A - cell division cycle 25a, CDC20 - cell division cycle 20, BIRC5 - baculoviral iap repeat containing 5, CDK1 - cyclin-dependent kinase 1, CIITA - class ii, major histocompatibility complex, transactivator, CD83 - cd83 molecule, IL12RB1 - interleukin 12 receptor, beta 1, BRCA…
GOFUNCTION	GO:0038023	signaling receptor activity	1.26e-05	0.00288	DOWN	2.24	12181	527	341	33	[CCR4 - chemokine (c-c motif) receptor 4, CCR5 - chemokine (c-c motif) receptor 5 (gene/pseudogene), ICAM1 - intercellular adhesion molecule 1, IL18R1 - interleukin 18 receptor 1, CCR8 - chemokine (c-c motif) receptor 8, IL12RB1 - interleukin 12 receptor, beta 1, EBI3 - epstein-barr virus induced 3, EBP - emopamil binding protein (sterol isomerase), CRLF2 - cytokine receptor-like factor 2, NTRK2 …
GOPROCESS	GO:1902107	positive regulation of leukocyte differentiation	1.31e-05	0.00113	DOWN	4.18	12181	111	341	13	[LGALS9 - lectin, galactoside-binding, soluble, 9, CSF1 - colony stimulating factor 1 (macrophage), CD83 - cd83 molecule, IL2RA - interleukin 2 receptor, alpha, TRIB1 - tribbles homolog 1 (drosophila), IL12RB1 - interleukin 12 receptor, beta 1, LIF - leukemia inhibitory factor, GPR68 - g protein-coupled receptor 68, CD74 - cd74 molecule, major histocompatibility complex, class ii invariant chain,…
GOCOMPONENT	GO:0044428	nuclear part	1.31e-05	0.000441	DOWN	1.35	12181	3794	341	143	[CDC6 - cell division cycle 6, CDC25A - cell division cycle 25a, CDC20 - cell division cycle 20, BIRC5 - baculoviral iap repeat containing 5, CDK1 - cyclin-dependent kinase 1, CIITA - class ii, major histocompatibility complex, transactivator, ORC1 - origin recognition complex, subunit 1, BRCA1 - breast cancer 1, early onset, LIMK1 - lim domain kinase 1, UHRF1 - ubiquitin-like with phd and ring f…
GOPROCESS	GO:0051240	positive regulation of multicellular organismal process	1.35e-05	0.00116	DOWN	1.84	12181	988	341	51	[LGALS9 - lectin, galactoside-binding, soluble, 9, IL18R1 - interleukin 18 receptor 1, CDC20 - cell division cycle 20, CDK1 - cyclin-dependent kinase 1, RNF207 - ring finger protein 207, CD83 - cd83 molecule, IL12RB1 - interleukin 12 receptor, beta 1, BRCA1 - breast cancer 1, early onset, IL13 - interleukin 13, LIMK1 - lim domain kinase 1, EBI3 - epstein-barr virus induced 3, LIF - leukemia inhib…
GOPROCESS	GO:1901992	positive regulation of mitotic cell cycle phase transition	1.36e-05	0.00116	DOWN	5.41	12181	66	341	10	[CDCA5 - cell division cycle associated 5, CDC6 - cell division cycle 6, CDC25A - cell division cycle 25a, CCNB1 - cyclin b1, DLGAP5 - discs, large (drosophila) homolog-associated protein 5, CDK1 - cyclin-dependent kinase 1, UBE2C - ubiquitin-conjugating enzyme e2c, CDC45 - cell division cycle 45, ESPL1 - extra spindle pole bodies homolog 1 (s. cerevisiae), DTL - denticleless e3 ubiquitin protein…
GOPROCESS	GO:0071103	DNA conformation change	1.44e-05	0.00122	DOWN	4.47	12181	96	341	12	[MCM4 - minichromosome maintenance complex component 4, NCAPG - non-smc condensin i complex, subunit g, CDCA5 - cell division cycle associated 5, SMC2 - structural maintenance of chromosomes 2, TOP2A - topoisomerase (dna) ii alpha 170kda, CDK1 - cyclin-dependent kinase 1, MCM2 - minichromosome maintenance complex component 2, NCAPG2 - non-smc condensin ii complex, subunit g2, CDC45 - cell divisio…
GOPROCESS	GO:0042770	signal transduction in response to DNA damage	1.44e-05	0.00121	DOWN	4.47	12181	96	341	12	[PCNA - proliferating cell nuclear antigen, CHEK1 - checkpoint kinase 1, CCNB1 - cyclin b1, CDK1 - cyclin-dependent kinase 1, BATF - basic leucine zipper transcription factor, atf-like, SOX4 - sry (sex determining region y)-box 4, BRCA1 - breast cancer 1, early onset, DTL - denticleless e3 ubiquitin protein ligase homolog (drosophila), E2F1 - e2f transcription factor 1, GTSE1 - g-2 and s-phase ex…
GOPROCESS	GO:0006323	DNA packaging	1.48e-05	0.00124	DOWN	8.33	12181	30	341	7	[CDCA5 - cell division cycle associated 5, NCAPG - non-smc condensin i complex, subunit g, SMC2 - structural maintenance of chromosomes 2, TOP2A - topoisomerase (dna) ii alpha 170kda, CDK1 - cyclin-dependent kinase 1, NCAPG2 - non-smc condensin ii complex, subunit g2, NUSAP1 - nucleolar and spindle associated protein 1]
GOPROCESS	GO:0000086	G2/M transition of mitotic cell cycle	1.75e-05	0.00146	DOWN	4.07	12181	114	341	13	[CDC25A - cell division cycle 25a, CCNB2 - cyclin b2, NEK2 - nima-related kinase 2, CDK1 - cyclin-dependent kinase 1, WEE1 - wee1 homolog (s. pombe), TUBB - tubulin, beta class i, PHLDA1 - pleckstrin homology-like domain, family a, member 1, PKMYT1 - protein kinase, membrane associated tyrosine/threonine 1, PLK4 - polo-like kinase 4, CCNB1 - cyclin b1, TUBB4B - tubulin, beta 4b class ivb, CIT - c…
GOPROCESS	GO:0010972	negative regulation of G2/M transition of mitotic cell cycle	1.79e-05	0.00148	DOWN	6.8	12181	42	341	8	[CLSPN - claspin, CDC6 - cell division cycle 6, CDK1 - cyclin-dependent kinase 1, ORC1 - origin recognition complex, subunit 1, AURKB - aurora kinase b, BRCA1 - breast cancer 1, early onset, TICRR - topbp1-interacting checkpoint and replication regulator, AURKA - aurora kinase a]
GOPROCESS	GO:0051256	mitotic spindle midzone assembly	1.98e-05	0.00162	DOWN	20.41	12181	7	341	4	[KIF23 - kinesin family member 23, KIF4A - kinesin family member 4a, AURKB - aurora kinase b, RACGAP1 - rac gtpase activating protein 1]
GOPROCESS	GO:0032649	regulation of interferon-gamma production	2.03e-05	0.00166	DOWN	5.18	12181	69	341	10	[LGALS9 - lectin, galactoside-binding, soluble, 9, IL18R1 - interleukin 18 receptor 1, TNFSF4 - tumor necrosis factor (ligand) superfamily, member 4, LTA - lymphotoxin alpha, HLA-DPA1 - major histocompatibility complex, class ii, dp alpha 1, IL12RB1 - interleukin 12 receptor, beta 1, HLA-DPB1 - major histocompatibility complex, class ii, dp beta 1, EBI3 - epstein-barr virus induced 3, HAVCR2 - he…
GOPROCESS	GO:0002697	regulation of immune effector process	2.1e-05	0.00171	DOWN	2.8	12181	268	341	21	[LGALS9 - lectin, galactoside-binding, soluble, 9, APOBEC3G - apolipoprotein b mrna editing enzyme, catalytic polypeptide-like 3g, RSAD2 - radical s-adenosyl methionine domain containing 2, IL18R1 - interleukin 18 receptor 1, LTA - lymphotoxin alpha, IL2RA - interleukin 2 receptor, alpha, STAT1 - signal transducer and activator of transcription 1, 91kda, IL12RB1 - interleukin 12 receptor, beta 1,…
GOPROCESS	GO:0045785	positive regulation of cell adhesion	2.1e-05	0.0017	DOWN	2.8	12181	268	341	21	[LGALS9 - lectin, galactoside-binding, soluble, 9, ICAM1 - intercellular adhesion molecule 1, CSF1 - colony stimulating factor 1 (macrophage), IL2RA - interleukin 2 receptor, alpha, HLA-DPA1 - major histocompatibility complex, class ii, dp alpha 1, ADAM19 - adam metallopeptidase domain 19, CD83 - cd83 molecule, IL12RB1 - interleukin 12 receptor, beta 1, EBI3 - epstein-barr virus induced 3, HLA-DP…
GOPROCESS	GO:0044839	cell cycle G2/M phase transition	2.11e-05	0.0017	DOWN	4	12181	116	341	13	[CDC25A - cell division cycle 25a, CCNB2 - cyclin b2, NEK2 - nima-related kinase 2, CDK1 - cyclin-dependent kinase 1, WEE1 - wee1 homolog (s. pombe), TUBB - tubulin, beta class i, PHLDA1 - pleckstrin homology-like domain, family a, member 1, PKMYT1 - protein kinase, membrane associated tyrosine/threonine 1, PLK4 - polo-like kinase 4, CCNB1 - cyclin b1, TUBB4B - tubulin, beta 4b class ivb, CIT - c…
GOCOMPONENT	GO:0097149	centralspindlin complex	2.18e-05	0.000721	DOWN	35.72	12181	3	341	3	[KIF23 - kinesin family member 23, ECT2 - epithelial cell transforming sequence 2 oncogene, RACGAP1 - rac gtpase activating protein 1]
GOPROCESS	GO:0006281	DNA repair	2.26e-05	0.0018	DOWN	2.32	12181	447	341	29	[H2AFX - h2a histone family, member x, CDK1 - cyclin-dependent kinase 1, BRCA1 - breast cancer 1, early onset, DTL - denticleless e3 ubiquitin protein ligase homolog (drosophila), UHRF1 - ubiquitin-like with phd and ring finger domains 1, ESCO2 - establishment of sister chromatid cohesion n-acetyltransferase 2, KIAA0101 - kiaa0101, NEIL3 - nei endonuclease viii-like 3 (e. coli), FBXO6 - f-box pro…
GOFUNCTION	GO:0005126	cytokine receptor binding	2.49e-05	0.00539	DOWN	3.7	12181	135	341	14	[CCL17 - chemokine (c-c motif) ligand 17, CSF1 - colony stimulating factor 1 (macrophage), LTA - lymphotoxin alpha, IL12RB1 - interleukin 12 receptor, beta 1, STAT1 - signal transducer and activator of transcription 1, 91kda, IL13 - interleukin 13, EBI3 - epstein-barr virus induced 3, LIF - leukemia inhibitory factor, CCR2 - chemokine (c-c motif) receptor 2, CD70 - cd70 molecule, TNFSF4 - tumor n…
GOPROCESS	GO:0045931	positive regulation of mitotic cell cycle	2.54e-05	0.00202	DOWN	3.94	12181	118	341	13	[CDC6 - cell division cycle 6, CDCA5 - cell division cycle associated 5, CDC25A - cell division cycle 25a, DLGAP5 - discs, large (drosophila) homolog-associated protein 5, CDK1 - cyclin-dependent kinase 1, UBE2C - ubiquitin-conjugating enzyme e2c, DTL - denticleless e3 ubiquitin protein ligase homolog (drosophila), NDC80 - ndc80 kinetochore complex component, NUSAP1 - nucleolar and spindle associ…
GOFUNCTION	GO:0031490	chromatin DNA binding	2.64e-05	0.00543	DOWN	4.57	12181	86	341	11	[ACTB - actin, beta, HIST1H3C - histone cluster 1, h3c, HIST1H3I - histone cluster 1, h3i, HIST1H3F - histone cluster 1, h3f, EZH2 - enhancer of zeste homolog 2 (drosophila), HIST1H1B - histone cluster 1, h1b, HIST2H3D - histone cluster 2, h3d, HIST1H3G - histone cluster 1, h3g, HIST1H3J - histone cluster 1, h3j, HIST1H3H - histone cluster 1, h3h, HIST1H3B - histone cluster 1, h3b]
GOPROCESS	GO:1903708	positive regulation of hemopoiesis	2.7e-05	0.00213	DOWN	3.68	12181	136	341	14	[LGALS9 - lectin, galactoside-binding, soluble, 9, CSF1 - colony stimulating factor 1 (macrophage), CD83 - cd83 molecule, IL2RA - interleukin 2 receptor, alpha, TRIB1 - tribbles homolog 1 (drosophila), IL12RB1 - interleukin 12 receptor, beta 1, STAT1 - signal transducer and activator of transcription 1, 91kda, LIF - leukemia inhibitory factor, GPR68 - g protein-coupled receptor 68, CD74 - cd74 mo…
GOPROCESS	GO:0022407	regulation of cell-cell adhesion	2.77e-05	0.00217	DOWN	2.75	12181	273	341	21	[LGALS9 - lectin, galactoside-binding, soluble, 9, ICAM1 - intercellular adhesion molecule 1, IL2RA - interleukin 2 receptor, alpha, HLA-DPA1 - major histocompatibility complex, class ii, dp alpha 1, ADAM19 - adam metallopeptidase domain 19, CD83 - cd83 molecule, IL12RB1 - interleukin 12 receptor, beta 1, EBI3 - epstein-barr virus induced 3, HLA-DPB1 - major histocompatibility complex, class ii, …
GOCOMPONENT	GO:0000777	condensed chromosome kinetochore	2.95e-05	0.000958	DOWN	4.52	12181	87	341	11	[BUB1 - bub1 mitotic checkpoint serine/threonine kinase, BUB1B - bub1 mitotic checkpoint serine/threonine kinase b, NEK2 - nima-related kinase 2, SPC25 - spc25, ndc80 kinetochore complex component, BIRC5 - baculoviral iap repeat containing 5, ZWINT - zw10 interacting kinetochore protein, MLF1IP - mlf1 interacting protein, KIF2C - kinesin family member 2c, NDC80 - ndc80 kinetochore complex compone…
GOPROCESS	GO:0042102	positive regulation of T cell proliferation	2.97e-05	0.00232	DOWN	4.96	12181	72	341	10	[LGALS9 - lectin, galactoside-binding, soluble, 9, TNFSF4 - tumor necrosis factor (ligand) superfamily, member 4, TFRC - transferrin receptor (p90, cd71), IL2RA - interleukin 2 receptor, alpha, HLA-DPA1 - major histocompatibility complex, class ii, dp alpha 1, IL12RB1 - interleukin 12 receptor, beta 1, HLA-DPB1 - major histocompatibility complex, class ii, dp beta 1, EBI3 - epstein-barr virus ind…
GOCOMPONENT	GO:0032155	cell division site part	3.02e-05	0.000964	DOWN	5.54	12181	58	341	9	[LIMA1 - lim domain and actin binding 1, RHOC - ras homolog family member c, CIT - citron (rho-interacting, serine/threonine kinase 21), ECT2 - epithelial cell transforming sequence 2 oncogene, PLK4 - polo-like kinase 4, CEP55 - centrosomal protein 55kda, ANLN - anillin, actin binding protein, KIF20A - kinesin family member 20a, RACGAP1 - rac gtpase activating protein 1]
GOFUNCTION	GO:0008017	microtubule binding	3.03e-05	0.00595	DOWN	3.02	12181	213	341	18	[PRC1 - protein regulator of cytokinesis 1, KIF14 - kinesin family member 14, BIRC5 - baculoviral iap repeat containing 5, CENPE - centromere protein e, 312kda, KIF15 - kinesin family member 15, NUSAP1 - nucleolar and spindle associated protein 1, JAKMIP1 - janus kinase and microtubule interacting protein 1, KIF20A - kinesin family member 20a, MYO1G - myosin ig, RACGAP1 - rac gtpase activating pr…
GOFUNCTION	GO:0003682	chromatin binding	3.08e-05	0.00577	DOWN	2.36	12181	408	341	27	[HIST1H3C - histone cluster 1, h3c, HIST1H3I - histone cluster 1, h3i, CDK1 - cyclin-dependent kinase 1, HIST1H1B - histone cluster 1, h1b, ORC1 - origin recognition complex, subunit 1, STAT1 - signal transducer and activator of transcription 1, 91kda, HIST2H3D - histone cluster 2, h3d, CENPF - centromere protein f, 350/400kda, HMGB3 - high mobility group box 3, UHRF1 - ubiquitin-like with phd an…
GOPROCESS	GO:0051128	regulation of cellular component organization	3.34e-05	0.00259	DOWN	1.56	12181	1736	341	76	[CDC6 - cell division cycle 6, CDC20 - cell division cycle 20, CCNB2 - cyclin b2, ACAA2 - acetyl-coa acyltransferase 2, CAPG - capping protein (actin filament), gelsolin-like, BRCA1 - breast cancer 1, early onset, LIMK1 - lim domain kinase 1, LIF - leukemia inhibitory factor, ANLN - anillin, actin binding protein, CORO1C - coronin, actin binding protein, 1c, SDC4 - syndecan 4, MKI67 - antigen ide…
GOPROCESS	GO:0030330	DNA damage response, signal transduction by p53 class mediator	3.36e-05	0.00259	DOWN	4.89	12181	73	341	10	[PCNA - proliferating cell nuclear antigen, CCNB1 - cyclin b1, CDK1 - cyclin-dependent kinase 1, BATF - basic leucine zipper transcription factor, atf-like, SOX4 - sry (sex determining region y)-box 4, BRCA1 - breast cancer 1, early onset, E2F1 - e2f transcription factor 1, GTSE1 - g-2 and s-phase expressed 1, E2F8 - e2f transcription factor 8, AURKA - aurora kinase a]
GOFUNCTION	GO:0015631	tubulin binding	3.62e-05	0.00649	DOWN	2.7	12181	278	341	21	[PRC1 - protein regulator of cytokinesis 1, KIF14 - kinesin family member 14, BIRC5 - baculoviral iap repeat containing 5, STMN1 - stathmin 1, CENPE - centromere protein e, 312kda, BRCA1 - breast cancer 1, early onset, KIF15 - kinesin family member 15, NUSAP1 - nucleolar and spindle associated protein 1, JAKMIP1 - janus kinase and microtubule interacting protein 1, SYT11 - synaptotagmin xi, KIF20…
GOPROCESS	GO:0012501	programmed cell death	3.65e-05	0.0028	DOWN	2.15	12181	531	341	32	[RALB - v-ral simian leukemia viral oncogene homolog b, BIRC5 - baculoviral iap repeat containing 5, CDK1 - cyclin-dependent kinase 1, EGLN3 - egl-9 family hypoxia-inducible factor 3, LTA - lymphotoxin alpha, PHLDA1 - pleckstrin homology-like domain, family a, member 1, BRCA1 - breast cancer 1, early onset, CDCA7 - cell division cycle associated 7, DHCR24 - 24-dehydrocholesterol reductase, BMF - …
GOPROCESS	GO:0001817	regulation of cytokine production	3.67e-05	0.0028	DOWN	2.26	12181	459	341	29	[LGALS9 - lectin, galactoside-binding, soluble, 9, IL18R1 - interleukin 18 receptor 1, LTA - lymphotoxin alpha, CD83 - cd83 molecule, STAT1 - signal transducer and activator of transcription 1, 91kda, IL12RB1 - interleukin 12 receptor, beta 1, BRCA1 - breast cancer 1, early onset, IL13 - interleukin 13, EBI3 - epstein-barr virus induced 3, CRLF2 - cytokine receptor-like factor 2, CCR2 - chemokine…
GOPROCESS	GO:0045595	regulation of cell differentiation	3.81e-05	0.00289	DOWN	1.75	12181	1082	341	53	[LGALS9 - lectin, galactoside-binding, soluble, 9, HIST1H3C - histone cluster 1, h3c, HIST1H3I - histone cluster 1, h3i, CDC20 - cell division cycle 20, CDK1 - cyclin-dependent kinase 1, CD83 - cd83 molecule, HIST2H3D - histone cluster 2, h3d, IL12RB1 - interleukin 12 receptor, beta 1, IL13 - interleukin 13, LIMK1 - lim domain kinase 1, HIST1H3G - histone cluster 1, h3g, LIF - leukemia inhibitory…
GOPROCESS	GO:0046598	positive regulation of viral entry into host cell	3.86e-05	0.00291	DOWN	17.86	12181	8	341	4	[LGALS9 - lectin, galactoside-binding, soluble, 9, CD74 - cd74 molecule, major histocompatibility complex, class ii invariant chain, LGALS1 - lectin, galactoside-binding, soluble, 1, TRIM21 - tripartite motif containing 21]
GOPROCESS	GO:0009605	response to external stimulus	3.93e-05	0.00295	DOWN	1.86	12181	866	341	45	[LGALS9 - lectin, galactoside-binding, soluble, 9, CCR4 - chemokine (c-c motif) receptor 4, CCR5 - chemokine (c-c motif) receptor 5 (gene/pseudogene), RALB - v-ral simian leukemia viral oncogene homolog b, ICAM1 - intercellular adhesion molecule 1, IFIT3 - interferon-induced protein with tetratricopeptide repeats 3, BATF - basic leucine zipper transcription factor, atf-like, LTA - lymphotoxin alp…
GOFUNCTION	GO:0042802	identical protein binding	4.05e-05	0.00695	DOWN	1.69	12181	1224	341	58	[IFIT3 - interferon-induced protein with tetratricopeptide repeats 3, BIRC5 - baculoviral iap repeat containing 5, TK1 - thymidine kinase 1, soluble, UHRF1 - ubiquitin-like with phd and ring finger domains 1, SDC4 - syndecan 4, CD74 - cd74 molecule, major histocompatibility complex, class ii invariant chain, CTNNA1 - catenin (cadherin-associated protein), alpha 1, 102kda, GBP5 - guanylate binding…
GOPROCESS	GO:0051704	multi-organism process	4.19e-05	0.00312	DOWN	1.84	12181	895	341	46	[LGALS9 - lectin, galactoside-binding, soluble, 9, CCR4 - chemokine (c-c motif) receptor 4, ICAM1 - intercellular adhesion molecule 1, CCR5 - chemokine (c-c motif) receptor 5 (gene/pseudogene), IFIT3 - interferon-induced protein with tetratricopeptide repeats 3, H2AFX - h2a histone family, member x, CDK1 - cyclin-dependent kinase 1, BATF - basic leucine zipper transcription factor, atf-like, LTA …
GOPROCESS	GO:1901989	positive regulation of cell cycle phase transition	4.26e-05	0.00316	DOWN	4.76	12181	75	341	10	[CDCA5 - cell division cycle associated 5, CDC6 - cell division cycle 6, CDC25A - cell division cycle 25a, CCNB1 - cyclin b1, DLGAP5 - discs, large (drosophila) homolog-associated protein 5, CDK1 - cyclin-dependent kinase 1, UBE2C - ubiquitin-conjugating enzyme e2c, CDC45 - cell division cycle 45, ESPL1 - extra spindle pole bodies homolog 1 (s. cerevisiae), DTL - denticleless e3 ubiquitin protein…
GOPROCESS	GO:0007080	mitotic metaphase plate congression	4.33e-05	0.0032	DOWN	7.14	12181	35	341	7	[CDCA5 - cell division cycle associated 5, KIFC1 - kinesin family member c1, KIF14 - kinesin family member 14, CCNB1 - cyclin b1, CENPE - centromere protein e, 312kda, CDCA8 - cell division cycle associated 8, KIF2C - kinesin family member 2c]
GOFUNCTION	GO:0035639	purine ribonucleoside triphosphate binding	4.46e-05	0.00735	DOWN	1.62	12181	1457	341	66	[CDC6 - cell division cycle 6, CDK1 - cyclin-dependent kinase 1, CIITA - class ii, major histocompatibility complex, transactivator, TK1 - thymidine kinase 1, soluble, ORC1 - origin recognition complex, subunit 1, LIMK1 - lim domain kinase 1, SMC2 - structural maintenance of chromosomes 2, MKI67 - antigen identified by monoclonal antibody ki-67, GBP5 - guanylate binding protein 5, IFI44L - interf…
GOPROCESS	GO:0009314	response to radiation	4.54e-05	0.00333	DOWN	2.52	12181	326	341	23	[CCR4 - chemokine (c-c motif) receptor 4, CHEK1 - checkpoint kinase 1, PCNA - proliferating cell nuclear antigen, ICAM1 - intercellular adhesion molecule 1, CDC25A - cell division cycle 25a, BHLHE40 - basic helix-loop-helix family, member e40, H2AFX - h2a histone family, member x, AURKB - aurora kinase b, BRCA1 - breast cancer 1, early onset, GPX1 - glutathione peroxidase 1, DTL - denticleless e3…
GOCOMPONENT	GO:0030660	Golgi-associated vesicle membrane	4.56e-05	0.00143	DOWN	5.27	12181	61	341	9	[HLA-DRB1 - major histocompatibility complex, class ii, dr beta 1, HLA-DRA - major histocompatibility complex, class ii, dr alpha, CD74 - cd74 molecule, major histocompatibility complex, class ii invariant chain, HLA-DQB1 - major histocompatibility complex, class ii, dq beta 1, HLA-DQA1 - major histocompatibility complex, class ii, dq alpha 1, HLA-DQA2 - major histocompatibility complex, class ii…
GOCOMPONENT	GO:0044424	intracellular part	4.66e-05	0.00144	DOWN	1.08	12181	10308	341	313	[LGALS9 - lectin, galactoside-binding, soluble, 9, NCF4 - neutrophil cytosolic factor 4, 40kda, BRCA1 - breast cancer 1, early onset, EBI3 - epstein-barr virus induced 3, LIMK1 - lim domain kinase 1, UHRF1 - ubiquitin-like with phd and ring finger domains 1, LIF - leukemia inhibitory factor, SEC61B - sec61 beta subunit, DIAPH3 - diaphanous-related formin 3, RACGAP1 - rac gtpase activating protein…
GOCOMPONENT	GO:0032154	cleavage furrow	4.93e-05	0.0015	DOWN	5.95	12181	48	341	8	[LIMA1 - lim domain and actin binding 1, RHOC - ras homolog family member c, CIT - citron (rho-interacting, serine/threonine kinase 21), ECT2 - epithelial cell transforming sequence 2 oncogene, PLK4 - polo-like kinase 4, CEP55 - centrosomal protein 55kda, KIF20A - kinesin family member 20a, RACGAP1 - rac gtpase activating protein 1]
GOPROCESS	GO:0051291	protein heterooligomerization	4.99e-05	0.00365	DOWN	4.27	12181	92	341	11	[HIST1H3C - histone cluster 1, h3c, CD74 - cd74 molecule, major histocompatibility complex, class ii invariant chain, CTNNA1 - catenin (cadherin-associated protein), alpha 1, 102kda, HIST1H3I - histone cluster 1, h3i, ANXA2 - annexin a2, HIST1H4H - histone cluster 1, h4h, HIST1H3F - histone cluster 1, h3f, HIST1H3G - histone cluster 1, h3g, HIST1H3J - histone cluster 1, h3j, HIST1H3H - histone cl…
GOPROCESS	GO:0000082	G1/S transition of mitotic cell cycle	4.99e-05	0.00363	DOWN	4.27	12181	92	341	11	[MCM4 - minichromosome maintenance complex component 4, CDC6 - cell division cycle 6, IQGAP3 - iq motif containing gtpase activating protein 3, MCM10 - minichromosome maintenance complex component 10, CDC25A - cell division cycle 25a, RBBP8 - retinoblastoma binding protein 8, WEE1 - wee1 homolog (s. pombe), MCM2 - minichromosome maintenance complex component 2, ORC1 - origin recognition complex, …
GOPROCESS	GO:0044843	cell cycle G1/S phase transition	5.52e-05	0.00399	DOWN	4.23	12181	93	341	11	[MCM4 - minichromosome maintenance complex component 4, CDC6 - cell division cycle 6, IQGAP3 - iq motif containing gtpase activating protein 3, MCM10 - minichromosome maintenance complex component 10, CDC25A - cell division cycle 25a, RBBP8 - retinoblastoma binding protein 8, WEE1 - wee1 homolog (s. pombe), MCM2 - minichromosome maintenance complex component 2, ORC1 - origin recognition complex, …
GOFUNCTION	GO:0035173	histone kinase activity	5.65e-05	0.00895	DOWN	11.16	12181	16	341	5	[CHEK1 - checkpoint kinase 1, CCNB1 - cyclin b1, CDK1 - cyclin-dependent kinase 1, AURKB - aurora kinase b, AURKA - aurora kinase a]
GOFUNCTION	GO:0023026	MHC class II protein complex binding	5.65e-05	0.00862	DOWN	11.16	12181	16	341	5	[HLA-DRB1 - major histocompatibility complex, class ii, dr beta 1, HLA-DRA - major histocompatibility complex, class ii, dr alpha, CD74 - cd74 molecule, major histocompatibility complex, class ii invariant chain, HLA-DMA - major histocompatibility complex, class ii, dm alpha, HLA-DOA - major histocompatibility complex, class ii, do alpha]
GOFUNCTION	GO:0032555	purine ribonucleotide binding	5.85e-05	0.0086	DOWN	1.6	12181	1499	341	67	[CDC6 - cell division cycle 6, CDK1 - cyclin-dependent kinase 1, CIITA - class ii, major histocompatibility complex, transactivator, TK1 - thymidine kinase 1, soluble, ORC1 - origin recognition complex, subunit 1, LIMK1 - lim domain kinase 1, SMC2 - structural maintenance of chromosomes 2, MKI67 - antigen identified by monoclonal antibody ki-67, GBP5 - guanylate binding protein 5, IFI44L - interf…
GOPROCESS	GO:0009628	response to abiotic stimulus	6.24e-05	0.00449	DOWN	1.92	12181	724	341	39	[CCR4 - chemokine (c-c motif) receptor 4, ICAM1 - intercellular adhesion molecule 1, CDC25A - cell division cycle 25a, H2AFX - h2a histone family, member x, ACAA2 - acetyl-coa acyltransferase 2, EGLN3 - egl-9 family hypoxia-inducible factor 3, LTA - lymphotoxin alpha, AURKB - aurora kinase b, STAT1 - signal transducer and activator of transcription 1, 91kda, BRCA1 - breast cancer 1, early onset, …
GOFUNCTION	GO:0008092	cytoskeletal protein binding	6.59e-05	0.00935	DOWN	1.96	12181	674	341	37	[PRC1 - protein regulator of cytokinesis 1, CCR5 - chemokine (c-c motif) receptor 5 (gene/pseudogene), KIF14 - kinesin family member 14, TPM4 - tropomyosin 4, BIRC5 - baculoviral iap repeat containing 5, CENPE - centromere protein e, 312kda, CAPG - capping protein (actin filament), gelsolin-like, BRCA1 - breast cancer 1, early onset, KIF15 - kinesin family member 15, ANLN - anillin, actin binding…
GOPROCESS	GO:0000083	regulation of transcription involved in G1/S transition of mitotic cell cycle	6.6e-05	0.00472	DOWN	8.24	12181	26	341	6	[CDC6 - cell division cycle 6, PCNA - proliferating cell nuclear antigen, ORC1 - origin recognition complex, subunit 1, CDC45 - cell division cycle 45, E2F1 - e2f transcription factor 1, RRM2 - ribonucleotide reductase m2]
GOPROCESS	GO:0060337	type I interferon signaling pathway	6.68e-05	0.00475	DOWN	5.72	12181	50	341	8	[RSAD2 - radical s-adenosyl methionine domain containing 2, OAS3 - 2'-5'-oligoadenylate synthetase 3, 100kda, IFIT3 - interferon-induced protein with tetratricopeptide repeats 3, IRF4 - interferon regulatory factor 4, STAT1 - signal transducer and activator of transcription 1, 91kda, OAS1 - 2'-5'-oligoadenylate synthetase 1, 40/46kda, PSMB8 - proteasome (prosome, macropain) subunit, beta type, 8,…
GOCOMPONENT	GO:0031298	replication fork protection complex	6.8e-05	0.00203	DOWN	15.88	12181	9	341	4	[MCM10 - minichromosome maintenance complex component 10, CDC45 - cell division cycle 45, TIMELESS - timeless circadian clock, GINS2 - gins complex subunit 2 (psf2 homolog)]
GOPROCESS	GO:0051255	spindle midzone assembly	6.8e-05	0.00482	DOWN	15.88	12181	9	341	4	[KIF23 - kinesin family member 23, KIF4A - kinesin family member 4a, AURKB - aurora kinase b, RACGAP1 - rac gtpase activating protein 1]
GOFUNCTION	GO:0032553	ribonucleotide binding	7.04e-05	0.00966	DOWN	1.59	12181	1508	341	67	[CDC6 - cell division cycle 6, CDK1 - cyclin-dependent kinase 1, CIITA - class ii, major histocompatibility complex, transactivator, TK1 - thymidine kinase 1, soluble, ORC1 - origin recognition complex, subunit 1, LIMK1 - lim domain kinase 1, SMC2 - structural maintenance of chromosomes 2, MKI67 - antigen identified by monoclonal antibody ki-67, GBP5 - guanylate binding protein 5, IFI44L - interf…
GOFUNCTION	GO:0005125	cytokine activity	7.48e-05	0.00994	DOWN	4.47	12181	80	341	10	[CCL17 - chemokine (c-c motif) ligand 17, CSF1 - colony stimulating factor 1 (macrophage), CD70 - cd70 molecule, TNFSF4 - tumor necrosis factor (ligand) superfamily, member 4, LTA - lymphotoxin alpha, EBI3 - epstein-barr virus induced 3, IL13 - interleukin 13, LIF - leukemia inhibitory factor, IL32 - interleukin 32, CCL22 - chemokine (c-c motif) ligand 22]
GOPROCESS	GO:0048146	positive regulation of fibroblast proliferation	7.57e-05	0.00533	DOWN	6.58	12181	38	341	7	[CDC6 - cell division cycle 6, MYB - v-myb avian myeloblastosis viral oncogene homolog, CD74 - cd74 molecule, major histocompatibility complex, class ii invariant chain, CCNB1 - cyclin b1, ANXA2 - annexin a2, IL13 - interleukin 13, E2F1 - e2f transcription factor 1]
GOPROCESS	GO:0071347	cellular response to interleukin-1	7.57e-05	0.0053	DOWN	6.58	12181	38	341	7	[CCL17 - chemokine (c-c motif) ligand 17, ICAM1 - intercellular adhesion molecule 1, MAPK11 - mitogen-activated protein kinase 11, GBP2 - guanylate binding protein 2, interferon-inducible, GBP1 - guanylate binding protein 1, interferon-inducible, CCL22 - chemokine (c-c motif) ligand 22, HYAL3 - hyaluronoglucosaminidase 3]
GOPROCESS	GO:0051784	negative regulation of nuclear division	7.57e-05	0.00528	DOWN	6.58	12181	38	341	7	[BUB1 - bub1 mitotic checkpoint serine/threonine kinase, CHEK1 - checkpoint kinase 1, BUB1B - bub1 mitotic checkpoint serine/threonine kinase b, CENPF - centromere protein f, 350/400kda, LIF - leukemia inhibitory factor, PTTG1 - pituitary tumor-transforming 1, TTK - ttk protein kinase]
GOPROCESS	GO:0071459	protein localization to chromosome, centromeric region	7.83e-05	0.00543	DOWN	10.51	12181	17	341	5	[BUB1B - bub1 mitotic checkpoint serine/threonine kinase b, CDK1 - cyclin-dependent kinase 1, AURKB - aurora kinase b, TTK - ttk protein kinase, CASC5 - cancer susceptibility candidate 5]
GOFUNCTION	GO:0003688	DNA replication origin binding	7.83e-05	0.0101	DOWN	10.51	12181	17	341	5	[CDC6 - cell division cycle 6, MCM10 - minichromosome maintenance complex component 10, MCM2 - minichromosome maintenance complex component 2, ORC1 - origin recognition complex, subunit 1, CDC45 - cell division cycle 45]
GOFUNCTION	GO:0023023	MHC protein complex binding	7.83e-05	0.00977	DOWN	10.51	12181	17	341	5	[HLA-DRB1 - major histocompatibility complex, class ii, dr beta 1, HLA-DRA - major histocompatibility complex, class ii, dr alpha, CD74 - cd74 molecule, major histocompatibility complex, class ii invariant chain, HLA-DMA - major histocompatibility complex, class ii, dm alpha, HLA-DOA - major histocompatibility complex, class ii, do alpha]
GOFUNCTION	GO:0017076	purine nucleotide binding	7.94e-05	0.00962	DOWN	1.58	12181	1514	341	67	[CDC6 - cell division cycle 6, CDK1 - cyclin-dependent kinase 1, CIITA - class ii, major histocompatibility complex, transactivator, TK1 - thymidine kinase 1, soluble, ORC1 - origin recognition complex, subunit 1, LIMK1 - lim domain kinase 1, SMC2 - structural maintenance of chromosomes 2, MKI67 - antigen identified by monoclonal antibody ki-67, GBP5 - guanylate binding protein 5, IFI44L - interf…
GOPROCESS	GO:0002699	positive regulation of immune effector process	8e-05	0.00552	DOWN	3.33	12181	150	341	14	[LGALS9 - lectin, galactoside-binding, soluble, 9, RSAD2 - radical s-adenosyl methionine domain containing 2, IL18R1 - interleukin 18 receptor 1, LTA - lymphotoxin alpha, IL12RB1 - interleukin 12 receptor, beta 1, IL13 - interleukin 13, CCR2 - chemokine (c-c motif) receptor 2, TNFRSF4 - tumor necrosis factor receptor superfamily, member 4, CD74 - cd74 molecule, major histocompatibility complex, c…
GOPROCESS	GO:0045637	regulation of myeloid cell differentiation	8.18e-05	0.00562	DOWN	3.02	12181	189	341	16	[CSF1 - colony stimulating factor 1 (macrophage), HIST1H3C - histone cluster 1, h3c, HIST1H3I - histone cluster 1, h3i, TRIB1 - tribbles homolog 1 (drosophila), STAT1 - signal transducer and activator of transcription 1, 91kda, HIST2H3D - histone cluster 2, h3d, LIF - leukemia inhibitory factor, HIST1H3G - histone cluster 1, h3g, GPR68 - g protein-coupled receptor 68, HIST1H3J - histone cluster 1…
GOPROCESS	GO:0051985	negative regulation of chromosome segregation	8.29e-05	0.00566	DOWN	7.94	12181	27	341	6	[BUB1 - bub1 mitotic checkpoint serine/threonine kinase, BUB1B - bub1 mitotic checkpoint serine/threonine kinase b, CENPF - centromere protein f, 350/400kda, ESPL1 - extra spindle pole bodies homolog 1 (s. cerevisiae), PTTG1 - pituitary tumor-transforming 1, TTK - ttk protein kinase]
GOPROCESS	GO:1902042	negative regulation of extrinsic apoptotic signaling pathway via death domain receptors	8.29e-05	0.00563	DOWN	7.94	12181	27	341	6	[ICAM1 - intercellular adhesion molecule 1, BCL2L1 - bcl2-like 1, BRCA1 - breast cancer 1, early onset, FAS - fas cell surface death receptor, GPX1 - glutathione peroxidase 1, DAPK1 - death-associated protein kinase 1]
GOPROCESS	GO:0006270	DNA replication initiation	8.29e-05	0.00561	DOWN	7.94	12181	27	341	6	[MCM4 - minichromosome maintenance complex component 4, CDC6 - cell division cycle 6, MCM10 - minichromosome maintenance complex component 10, MCM2 - minichromosome maintenance complex component 2, ORC1 - origin recognition complex, subunit 1, CDC45 - cell division cycle 45]
GOPROCESS	GO:0033046	negative regulation of sister chromatid segregation	8.29e-05	0.00558	DOWN	7.94	12181	27	341	6	[BUB1 - bub1 mitotic checkpoint serine/threonine kinase, BUB1B - bub1 mitotic checkpoint serine/threonine kinase b, CENPF - centromere protein f, 350/400kda, ESPL1 - extra spindle pole bodies homolog 1 (s. cerevisiae), PTTG1 - pituitary tumor-transforming 1, TTK - ttk protein kinase]
GOCOMPONENT	GO:0009986	cell surface	8.47e-05	0.00249	DOWN	2.48	12181	317	341	22	[CCR5 - chemokine (c-c motif) receptor 5 (gene/pseudogene), ICAM1 - intercellular adhesion molecule 1, CD38 - cd38 molecule, HLA-DPA1 - major histocompatibility complex, class ii, dp alpha 1, HLA-DPB1 - major histocompatibility complex, class ii, dp beta 1, ITGA1 - integrin, alpha 1, HLA-DMA - major histocompatibility complex, class ii, dm alpha, IL17RB - interleukin 17 receptor b, SLC1A4 - solut…
GOPROCESS	GO:0008219	cell death	8.49e-05	0.00569	DOWN	2.06	12181	555	341	32	[RALB - v-ral simian leukemia viral oncogene homolog b, BIRC5 - baculoviral iap repeat containing 5, CDK1 - cyclin-dependent kinase 1, EGLN3 - egl-9 family hypoxia-inducible factor 3, LTA - lymphotoxin alpha, PHLDA1 - pleckstrin homology-like domain, family a, member 1, BRCA1 - breast cancer 1, early onset, CDCA7 - cell division cycle associated 7, DHCR24 - 24-dehydrocholesterol reductase, BMF - …
GOCOMPONENT	GO:0000942	condensed nuclear chromosome outer kinetochore	8.52e-05	0.00246	DOWN	26.79	12181	4	341	3	[BUB1 - bub1 mitotic checkpoint serine/threonine kinase, CCNB1 - cyclin b1, NDC80 - ndc80 kinetochore complex component]
GOCOMPONENT	GO:0005638	lamin filament	8.52e-05	0.00243	DOWN	26.79	12181	4	341	3	[LMNB2 - lamin b2, LMNB1 - lamin b1, LMNA - lamin a/c]
GOPROCESS	GO:0045652	regulation of megakaryocyte differentiation	8.62e-05	0.00574	DOWN	4.87	12181	66	341	9	[HIST1H3C - histone cluster 1, h3c, HIST1H3I - histone cluster 1, h3i, HIST1H4H - histone cluster 1, h4h, HIST1H3F - histone cluster 1, h3f, HIST2H3D - histone cluster 2, h3d, HIST1H3G - histone cluster 1, h3g, HIST1H3J - histone cluster 1, h3j, HIST1H3H - histone cluster 1, h3h, HIST1H3B - histone cluster 1, h3b]
GOPROCESS	GO:0002429	immune response-activating cell surface receptor signaling pathway	8.71e-05	0.00578	DOWN	3.01	12181	190	341	16	[CD38 - cd38 molecule, HLA-DPA1 - major histocompatibility complex, class ii, dp alpha 1, HLA-DPB1 - major histocompatibility complex, class ii, dp beta 1, LIMK1 - lim domain kinase 1, MYO1G - myosin ig, HLA-DRB1 - major histocompatibility complex, class ii, dr beta 1, ACTB - actin, beta, HLA-DRA - major histocompatibility complex, class ii, dr alpha, HLA-DQB1 - major histocompatibility complex, …
GOPROCESS	GO:0042129	regulation of T cell proliferation	8.86e-05	0.00585	DOWN	3.73	12181	115	341	12	[LGALS9 - lectin, galactoside-binding, soluble, 9, TNFSF4 - tumor necrosis factor (ligand) superfamily, member 4, TFRC - transferrin receptor (p90, cd71), HLA-DPA1 - major histocompatibility complex, class ii, dp alpha 1, IL2RA - interleukin 2 receptor, alpha, IL12RB1 - interleukin 12 receptor, beta 1, HLA-DPB1 - major histocompatibility complex, class ii, dp beta 1, CASP3 - caspase 3, apoptosis-…
GOPROCESS	GO:0043370	regulation of CD4-positive, alpha-beta T cell differentiation	9e-05	0.00592	DOWN	6.41	12181	39	341	7	[LGALS9 - lectin, galactoside-binding, soluble, 9, TNFSF4 - tumor necrosis factor (ligand) superfamily, member 4, MYB - v-myb avian myeloblastosis viral oncogene homolog, IRF4 - interferon regulatory factor 4, CD83 - cd83 molecule, IL12RB1 - interleukin 12 receptor, beta 1, SMAD7 - smad family member 7]
GOPROCESS	GO:0002768	immune response-regulating cell surface receptor signaling pathway	9.13e-05	0.00597	DOWN	2.88	12181	211	341	17	[CD38 - cd38 molecule, HLA-DPA1 - major histocompatibility complex, class ii, dp alpha 1, LIMK1 - lim domain kinase 1, HLA-DPB1 - major histocompatibility complex, class ii, dp beta 1, MYO1G - myosin ig, HLA-DRB1 - major histocompatibility complex, class ii, dr beta 1, ACTB - actin, beta, HLA-DRA - major histocompatibility complex, class ii, dr alpha, GAB2 - grb2-associated binding protein 2, HLA…
GOPROCESS	GO:0051225	spindle assembly	9.71e-05	0.00632	DOWN	4.8	12181	67	341	9	[KIF11 - kinesin family member 11, KIFC1 - kinesin family member c1, CDC20 - cell division cycle 20, NEK2 - nima-related kinase 2, TPX2 - tpx2, microtubule-associated, BIRC5 - baculoviral iap repeat containing 5, TUBB - tubulin, beta class i, ASPM - asp (abnormal spindle) homolog, microcephaly associated (drosophila), AURKA - aurora kinase a]
GOPROCESS	GO:1902105	regulation of leukocyte differentiation	9.86e-05	0.00639	DOWN	2.98	12181	192	341	16	[LGALS9 - lectin, galactoside-binding, soluble, 9, CSF1 - colony stimulating factor 1 (macrophage), CD83 - cd83 molecule, IL2RA - interleukin 2 receptor, alpha, TRIB1 - tribbles homolog 1 (drosophila), IL12RB1 - interleukin 12 receptor, beta 1, LIF - leukemia inhibitory factor, GPR68 - g protein-coupled receptor 68, HLA-DOA - major histocompatibility complex, class ii, do alpha, CD74 - cd74 molec…
GOPROCESS	GO:0044818	mitotic G2/M transition checkpoint	0.000103	0.00661	DOWN	7.65	12181	28	341	6	[CLSPN - claspin, CDC6 - cell division cycle 6, CDK1 - cyclin-dependent kinase 1, ORC1 - origin recognition complex, subunit 1, BRCA1 - breast cancer 1, early onset, TICRR - topbp1-interacting checkpoint and replication regulator]
GOPROCESS	GO:0006977	DNA damage response, signal transduction by p53 class mediator resulting in cell cycle arrest	0.000103	0.00661	DOWN	5.39	12181	53	341	8	[PCNA - proliferating cell nuclear antigen, CCNB1 - cyclin b1, CDK1 - cyclin-dependent kinase 1, SOX4 - sry (sex determining region y)-box 4, E2F1 - e2f transcription factor 1, GTSE1 - g-2 and s-phase expressed 1, E2F8 - e2f transcription factor 8, AURKA - aurora kinase a]
GOFUNCTION	GO:0045296	cadherin binding	0.000104	0.0122	DOWN	2.58	12181	277	341	20	[LIMA1 - lim domain and actin binding 1, HIST1H3C - histone cluster 1, h3c, HIST1H3I - histone cluster 1, h3i, CCNB2 - cyclin b2, CAPG - capping protein (actin filament), gelsolin-like, STAT1 - signal transducer and activator of transcription 1, 91kda, ANLN - anillin, actin binding protein, HIST1H3G - histone cluster 1, h3g, HIST1H3J - histone cluster 1, h3j, HIST1H3H - histone cluster 1, h3h, DI…
GOFUNCTION	GO:0044877	protein-containing complex binding	0.000107	0.0123	DOWN	1.86	12181	769	341	40	[ICAM1 - intercellular adhesion molecule 1, HIST1H3C - histone cluster 1, h3c, TPM4 - tropomyosin 4, CDC20 - cell division cycle 20, HIST1H3I - histone cluster 1, h3i, CENPE - centromere protein e, 312kda, CIITA - class ii, major histocompatibility complex, transactivator, TUBB - tubulin, beta class i, CAPG - capping protein (actin filament), gelsolin-like, HIST2H3D - histone cluster 2, h3d, CENP…
GOPROCESS	GO:0060964	regulation of gene silencing by miRNA	0.000109	0.00691	DOWN	4.73	12181	68	341	9	[HIST1H3C - histone cluster 1, h3c, HIST1H3I - histone cluster 1, h3i, HIST1H4H - histone cluster 1, h4h, HIST1H3F - histone cluster 1, h3f, HIST2H3D - histone cluster 2, h3d, HIST1H3G - histone cluster 1, h3g, HIST1H3J - histone cluster 1, h3j, HIST1H3H - histone cluster 1, h3h, HIST1H3B - histone cluster 1, h3b]
GOPROCESS	GO:0043900	regulation of multi-organism process	0.000109	0.00694	DOWN	2.57	12181	278	341	20	[LGALS9 - lectin, galactoside-binding, soluble, 9, APOBEC3G - apolipoprotein b mrna editing enzyme, catalytic polypeptide-like 3g, RSAD2 - radical s-adenosyl methionine domain containing 2, OAS3 - 2'-5'-oligoadenylate synthetase 3, 100kda, LTA - lymphotoxin alpha, IL2RA - interleukin 2 receptor, alpha, TRIB1 - tribbles homolog 1 (drosophila), STAT1 - signal transducer and activator of transcripti…
GOPROCESS	GO:0043085	positive regulation of catalytic activity	0.000109	0.00694	DOWN	1.73	12181	1014	341	49	[LGALS9 - lectin, galactoside-binding, soluble, 9, CDC6 - cell division cycle 6, NCF4 - neutrophil cytosolic factor 4, 40kda, CDC20 - cell division cycle 20, CDK1 - cyclin-dependent kinase 1, UHRF1 - ubiquitin-like with phd and ring finger domains 1, CORO1C - coronin, actin binding protein, 1c, SDC4 - syndecan 4, RACGAP1 - rac gtpase activating protein 1, CD74 - cd74 molecule, major histocompatib…
GOPROCESS	GO:1902400	intracellular signal transduction involved in G1 DNA damage checkpoint	0.000117	0.0074	DOWN	5.29	12181	54	341	8	[PCNA - proliferating cell nuclear antigen, CCNB1 - cyclin b1, CDK1 - cyclin-dependent kinase 1, SOX4 - sry (sex determining region y)-box 4, E2F1 - e2f transcription factor 1, GTSE1 - g-2 and s-phase expressed 1, E2F8 - e2f transcription factor 8, AURKA - aurora kinase a]
GOPROCESS	GO:1902403	signal transduction involved in mitotic DNA integrity checkpoint	0.000117	0.00737	DOWN	5.29	12181	54	341	8	[PCNA - proliferating cell nuclear antigen, CCNB1 - cyclin b1, CDK1 - cyclin-dependent kinase 1, SOX4 - sry (sex determining region y)-box 4, E2F1 - e2f transcription factor 1, GTSE1 - g-2 and s-phase expressed 1, E2F8 - e2f transcription factor 8, AURKA - aurora kinase a]
GOPROCESS	GO:1902402	signal transduction involved in mitotic DNA damage checkpoint	0.000117	0.00734	DOWN	5.29	12181	54	341	8	[PCNA - proliferating cell nuclear antigen, CCNB1 - cyclin b1, CDK1 - cyclin-dependent kinase 1, SOX4 - sry (sex determining region y)-box 4, E2F1 - e2f transcription factor 1, GTSE1 - g-2 and s-phase expressed 1, E2F8 - e2f transcription factor 8, AURKA - aurora kinase a]
GOPROCESS	GO:0072431	signal transduction involved in mitotic G1 DNA damage checkpoint	0.000117	0.0073	DOWN	5.29	12181	54	341	8	[PCNA - proliferating cell nuclear antigen, CCNB1 - cyclin b1, CDK1 - cyclin-dependent kinase 1, SOX4 - sry (sex determining region y)-box 4, E2F1 - e2f transcription factor 1, GTSE1 - g-2 and s-phase expressed 1, E2F8 - e2f transcription factor 8, AURKA - aurora kinase a]
GOPROCESS	GO:0072413	signal transduction involved in mitotic cell cycle checkpoint	0.000117	0.00727	DOWN	5.29	12181	54	341	8	[PCNA - proliferating cell nuclear antigen, CCNB1 - cyclin b1, CDK1 - cyclin-dependent kinase 1, SOX4 - sry (sex determining region y)-box 4, E2F1 - e2f transcription factor 1, GTSE1 - g-2 and s-phase expressed 1, E2F8 - e2f transcription factor 8, AURKA - aurora kinase a]
GOPROCESS	GO:0071158	positive regulation of cell cycle arrest	0.000123	0.00755	DOWN	4.66	12181	69	341	9	[PCNA - proliferating cell nuclear antigen, CCNB1 - cyclin b1, CDK1 - cyclin-dependent kinase 1, SOX4 - sry (sex determining region y)-box 4, BRCA1 - breast cancer 1, early onset, E2F1 - e2f transcription factor 1, GTSE1 - g-2 and s-phase expressed 1, E2F8 - e2f transcription factor 8, AURKA - aurora kinase a]
GOPROCESS	GO:0001932	regulation of protein phosphorylation	0.000128	0.00788	DOWN	1.75	12181	938	341	46	[LGALS9 - lectin, galactoside-binding, soluble, 9, CDC6 - cell division cycle 6, KIF14 - kinesin family member 14, RALB - v-ral simian leukemia viral oncogene homolog b, ICAM1 - intercellular adhesion molecule 1, CDC25A - cell division cycle 25a, CCNB2 - cyclin b2, CDK1 - cyclin-dependent kinase 1, CENPE - centromere protein e, 312kda, TRIB1 - tribbles homolog 1 (drosophila), IL13 - interleukin 1…
GOCOMPONENT	GO:0030658	transport vesicle membrane	0.000129	0.00362	DOWN	3.85	12181	102	341	11	[HLA-DRB1 - major histocompatibility complex, class ii, dr beta 1, HLA-DRA - major histocompatibility complex, class ii, dr alpha, CD74 - cd74 molecule, major histocompatibility complex, class ii invariant chain, HLA-DQB1 - major histocompatibility complex, class ii, dq beta 1, HLA-DQA1 - major histocompatibility complex, class ii, dq alpha 1, BCL2L1 - bcl2-like 1, HLA-DQA2 - major histocompatibi…
GOPROCESS	GO:0022607	cellular component assembly	0.00013	0.00795	DOWN	1.5	12181	1808	341	76	[HIST1H3C - histone cluster 1, h3c, HIST1H3I - histone cluster 1, h3i, CDC20 - cell division cycle 20, HIST2H2BF - histone cluster 2, h2bf, BIRC5 - baculoviral iap repeat containing 5, HIST1H2BO - histone cluster 1, h2bo, CDK1 - cyclin-dependent kinase 1, CAPG - capping protein (actin filament), gelsolin-like, TK1 - thymidine kinase 1, soluble, HIST2H3D - histone cluster 2, h3d, HIST1H3G - histon…
GOFUNCTION	GO:0017111	nucleoside-triphosphatase activity	0.000132	0.0147	DOWN	1.92	12181	671	341	36	[RALB - v-ral simian leukemia viral oncogene homolog b, KIF14 - kinesin family member 14, ATP8B4 - atpase, class i, type 8b, member 4, CENPE - centromere protein e, 312kda, TUBB - tubulin, beta class i, MYL6B - myosin, light chain 6b, alkali, smooth muscle and non-muscle, KIF15 - kinesin family member 15, RHOC - ras homolog family member c, TOP2A - topoisomerase (dna) ii alpha 170kda, TUBB4B - tu…
GOPROCESS	GO:0034502	protein localization to chromosome	0.000134	0.00816	DOWN	5.2	12181	55	341	8	[BUB1B - bub1 mitotic checkpoint serine/threonine kinase b, CDK1 - cyclin-dependent kinase 1, EZH2 - enhancer of zeste homolog 2 (drosophila), HIST1H1B - histone cluster 1, h1b, AURKB - aurora kinase b, TTK - ttk protein kinase, CASC5 - cancer susceptibility candidate 5, ESCO2 - establishment of sister chromatid cohesion n-acetyltransferase 2]
GOFUNCTION	GO:0043168	anion binding	0.000139	0.015	DOWN	1.46	12181	2025	341	83	[CDC6 - cell division cycle 6, NCF4 - neutrophil cytosolic factor 4, 40kda, CDK1 - cyclin-dependent kinase 1, CIITA - class ii, major histocompatibility complex, transactivator, ORC1 - origin recognition complex, subunit 1, TK1 - thymidine kinase 1, soluble, LIMK1 - lim domain kinase 1, RACGAP1 - rac gtpase activating protein 1, ANXA5 - annexin a5, GAB2 - grb2-associated binding protein 2, SMC2 -…
GOPROCESS	GO:0002825	regulation of T-helper 1 type immune response	0.00014	0.0085	DOWN	9.4	12181	19	341	5	[IL18R1 - interleukin 18 receptor 1, TNFSF4 - tumor necrosis factor (ligand) superfamily, member 4, IL12RB1 - interleukin 12 receptor, beta 1, CCR2 - chemokine (c-c motif) receptor 2, HAVCR2 - hepatitis a virus cellular receptor 2]
GOPROCESS	GO:1901700	response to oxygen-containing compound	0.00015	0.00903	DOWN	1.8	12181	835	341	42	[CDC6 - cell division cycle 6, LGALS9 - lectin, galactoside-binding, soluble, 9, ICAM1 - intercellular adhesion molecule 1, CCR5 - chemokine (c-c motif) receptor 5 (gene/pseudogene), CDK1 - cyclin-dependent kinase 1, LTA - lymphotoxin alpha, TRIB1 - tribbles homolog 1 (drosophila), STAT1 - signal transducer and activator of transcription 1, 91kda, BRCA1 - breast cancer 1, early onset, GPX1 - glut…
GOPROCESS	GO:0060966	regulation of gene silencing by RNA	0.000153	0.0092	DOWN	4.53	12181	71	341	9	[HIST1H3C - histone cluster 1, h3c, HIST1H3I - histone cluster 1, h3i, HIST1H4H - histone cluster 1, h4h, HIST1H3F - histone cluster 1, h3f, HIST2H3D - histone cluster 2, h3d, HIST1H3G - histone cluster 1, h3g, HIST1H3J - histone cluster 1, h3j, HIST1H3H - histone cluster 1, h3h, HIST1H3B - histone cluster 1, h3b]
GOPROCESS	GO:0060147	regulation of posttranscriptional gene silencing	0.000153	0.00916	DOWN	4.53	12181	71	341	9	[HIST1H3C - histone cluster 1, h3c, HIST1H3I - histone cluster 1, h3i, HIST1H4H - histone cluster 1, h4h, HIST1H3F - histone cluster 1, h3f, HIST2H3D - histone cluster 2, h3d, HIST1H3G - histone cluster 1, h3g, HIST1H3J - histone cluster 1, h3j, HIST1H3H - histone cluster 1, h3h, HIST1H3B - histone cluster 1, h3b]
GOPROCESS	GO:0045580	regulation of T cell differentiation	0.000154	0.00914	DOWN	3.78	12181	104	341	11	[LGALS9 - lectin, galactoside-binding, soluble, 9, TNFSF4 - tumor necrosis factor (ligand) superfamily, member 4, MYB - v-myb avian myeloblastosis viral oncogene homolog, CD74 - cd74 molecule, major histocompatibility complex, class ii invariant chain, IRF4 - interferon regulatory factor 4, IL2RA - interleukin 2 receptor, alpha, CD83 - cd83 molecule, IL12RB1 - interleukin 12 receptor, beta 1, SMA…
GOFUNCTION	GO:0000166	nucleotide binding	0.000154	0.0163	DOWN	1.52	12181	1697	341	72	[CDC6 - cell division cycle 6, CDK1 - cyclin-dependent kinase 1, CIITA - class ii, major histocompatibility complex, transactivator, ORC1 - origin recognition complex, subunit 1, TK1 - thymidine kinase 1, soluble, LIMK1 - lim domain kinase 1, UHRF1 - ubiquitin-like with phd and ring finger domains 1, SMC2 - structural maintenance of chromosomes 2, MKI67 - antigen identified by monoclonal antibody…
GOPROCESS	GO:0072676	lymphocyte migration	0.000155	0.00917	DOWN	7.14	12181	30	341	6	[CCL17 - chemokine (c-c motif) ligand 17, ICAM1 - intercellular adhesion molecule 1, GPR15 - g protein-coupled receptor 15, CCL22 - chemokine (c-c motif) ligand 22, MYO1G - myosin ig, CCR2 - chemokine (c-c motif) receptor 2]
GOPROCESS	GO:0070098	chemokine-mediated signaling pathway	0.000155	0.00913	DOWN	7.14	12181	30	341	6	[CCL17 - chemokine (c-c motif) ligand 17, CCR4 - chemokine (c-c motif) receptor 4, CCR5 - chemokine (c-c motif) receptor 5 (gene/pseudogene), CCR8 - chemokine (c-c motif) receptor 8, CCL22 - chemokine (c-c motif) ligand 22, CCR2 - chemokine (c-c motif) receptor 2]
GOFUNCTION	GO:1901265	nucleoside phosphate binding	0.000157	0.0162	DOWN	1.51	12181	1698	341	72	[CDC6 - cell division cycle 6, CDK1 - cyclin-dependent kinase 1, CIITA - class ii, major histocompatibility complex, transactivator, ORC1 - origin recognition complex, subunit 1, TK1 - thymidine kinase 1, soluble, LIMK1 - lim domain kinase 1, UHRF1 - ubiquitin-like with phd and ring finger domains 1, SMC2 - structural maintenance of chromosomes 2, MKI67 - antigen identified by monoclonal antibody…
GOPROCESS	GO:0046677	response to antibiotic	0.000159	0.00934	DOWN	2.86	12181	200	341	16	[CCR4 - chemokine (c-c motif) receptor 4, ICAM1 - intercellular adhesion molecule 1, PCNA - proliferating cell nuclear antigen, CDK1 - cyclin-dependent kinase 1, CIITA - class ii, major histocompatibility complex, transactivator, STAT1 - signal transducer and activator of transcription 1, 91kda, GPX1 - glutathione peroxidase 1, IL13 - interleukin 13, TIMELESS - timeless circadian clock, MYB - v-m…
GOCOMPONENT	GO:0005575	cellular_component	0.000163	0.00449	DOWN	1.03	12181	11717	341	339	[LGALS9 - lectin, galactoside-binding, soluble, 9, NCF4 - neutrophil cytosolic factor 4, 40kda, IL18R1 - interleukin 18 receptor 1, BRCA1 - breast cancer 1, early onset, EBI3 - epstein-barr virus induced 3, LIMK1 - lim domain kinase 1, UHRF1 - ubiquitin-like with phd and ring finger domains 1, LIF - leukemia inhibitory factor, SEC61B - sec61 beta subunit, DIAPH3 - diaphanous-related formin 3, RAC…
GOPROCESS	GO:0032736	positive regulation of interleukin-13 production	0.00017	0.00997	DOWN	12.99	12181	11	341	4	[LGALS9 - lectin, galactoside-binding, soluble, 9, TNFSF4 - tumor necrosis factor (ligand) superfamily, member 4, IRF4 - interferon regulatory factor 4, IL17RB - interleukin 17 receptor b]
GOPROCESS	GO:0033314	mitotic DNA replication checkpoint	0.00017	0.00992	DOWN	12.99	12181	11	341	4	[CDC6 - cell division cycle 6, CLSPN - claspin, ORC1 - origin recognition complex, subunit 1, TICRR - topbp1-interacting checkpoint and replication regulator]
GOFUNCTION	GO:0097367	carbohydrate derivative binding	0.000182	0.0183	DOWN	1.52	12181	1646	341	70	[CDC6 - cell division cycle 6, CDK1 - cyclin-dependent kinase 1, CIITA - class ii, major histocompatibility complex, transactivator, ORC1 - origin recognition complex, subunit 1, TK1 - thymidine kinase 1, soluble, LIMK1 - lim domain kinase 1, SMC2 - structural maintenance of chromosomes 2, MKI67 - antigen identified by monoclonal antibody ki-67, GBP5 - guanylate binding protein 5, IFI44L - interf…
GOPROCESS	GO:0008608	attachment of spindle microtubules to kinetochore	0.000183	0.0106	DOWN	8.93	12181	20	341	5	[CENPE - centromere protein e, 312kda, KIF2C - kinesin family member 2c, AURKB - aurora kinase b, NDC80 - ndc80 kinetochore complex component, CASC5 - cancer susceptibility candidate 5]
GOPROCESS	GO:0002703	regulation of leukocyte mediated immunity	0.000187	0.0108	DOWN	3.25	12181	143	341	13	[LGALS9 - lectin, galactoside-binding, soluble, 9, RSAD2 - radical s-adenosyl methionine domain containing 2, IL18R1 - interleukin 18 receptor 1, LTA - lymphotoxin alpha, IL12RB1 - interleukin 12 receptor, beta 1, IL13 - interleukin 13, CCR2 - chemokine (c-c motif) receptor 2, HAVCR2 - hepatitis a virus cellular receptor 2, GAB2 - grb2-associated binding protein 2, TNFSF4 - tumor necrosis factor …
GOPROCESS	GO:0072331	signal transduction by p53 class mediator	0.000198	0.0114	DOWN	3.67	12181	107	341	11	[PCNA - proliferating cell nuclear antigen, CCNB1 - cyclin b1, CDK1 - cyclin-dependent kinase 1, BATF - basic leucine zipper transcription factor, atf-like, SOX4 - sry (sex determining region y)-box 4, BRCA1 - breast cancer 1, early onset, GTSE1 - g-2 and s-phase expressed 1, E2F1 - e2f transcription factor 1, E2F8 - e2f transcription factor 8, AURKA - aurora kinase a, E2F2 - e2f transcription fa…
GOPROCESS	GO:0060968	regulation of gene silencing	0.000203	0.0116	DOWN	3.97	12181	90	341	10	[HIST1H3C - histone cluster 1, h3c, HIST1H3I - histone cluster 1, h3i, HIST1H4H - histone cluster 1, h4h, HIST1H3F - histone cluster 1, h3f, CDC45 - cell division cycle 45, HIST2H3D - histone cluster 2, h3d, HIST1H3G - histone cluster 1, h3g, HIST1H3J - histone cluster 1, h3j, HIST1H3H - histone cluster 1, h3h, HIST1H3B - histone cluster 1, h3b]
GOPROCESS	GO:0014808	release of sequestered calcium ion into cytosol by sarcoplasmic reticulum	0.000209	0.0119	DOWN	21.43	12181	5	341	3	[CCR5 - chemokine (c-c motif) receptor 5 (gene/pseudogene), RYR2 - ryanodine receptor 2 (cardiac), RYR1 - ryanodine receptor 1 (skeletal)]
GOPROCESS	GO:0046634	regulation of alpha-beta T cell activation	0.000211	0.012	DOWN	4.34	12181	74	341	9	[LGALS9 - lectin, galactoside-binding, soluble, 9, MYB - v-myb avian myeloblastosis viral oncogene homolog, TNFSF4 - tumor necrosis factor (ligand) superfamily, member 4, IRF4 - interferon regulatory factor 4, CD83 - cd83 molecule, IL12RB1 - interleukin 12 receptor, beta 1, EBI3 - epstein-barr virus induced 3, SMAD7 - smad family member 7, CCR2 - chemokine (c-c motif) receptor 2]
GOPROCESS	GO:0043901	negative regulation of multi-organism process	0.000213	0.012	DOWN	3.4	12181	126	341	12	[APOBEC3G - apolipoprotein b mrna editing enzyme, catalytic polypeptide-like 3g, APOBEC3C - apolipoprotein b mrna editing enzyme, catalytic polypeptide-like 3c, RSAD2 - radical s-adenosyl methionine domain containing 2, OAS3 - 2'-5'-oligoadenylate synthetase 3, 100kda, ANXA2 - annexin a2, LTA - lymphotoxin alpha, TRIB1 - tribbles homolog 1 (drosophila), IL2RA - interleukin 2 receptor, alpha, STAT…
GOPROCESS	GO:0045839	negative regulation of mitotic nuclear division	0.000225	0.0127	DOWN	6.7	12181	32	341	6	[BUB1 - bub1 mitotic checkpoint serine/threonine kinase, CHEK1 - checkpoint kinase 1, BUB1B - bub1 mitotic checkpoint serine/threonine kinase b, CENPF - centromere protein f, 350/400kda, PTTG1 - pituitary tumor-transforming 1, TTK - ttk protein kinase]
GOPROCESS	GO:0090307	mitotic spindle assembly	0.000225	0.0126	DOWN	6.7	12181	32	341	6	[KIF11 - kinesin family member 11, KIFC1 - kinesin family member c1, CDC20 - cell division cycle 20, TPX2 - tpx2, microtubule-associated, BIRC5 - baculoviral iap repeat containing 5, NEK2 - nima-related kinase 2]
GOPROCESS	GO:0002449	lymphocyte mediated immunity	0.00023	0.0129	DOWN	5.56	12181	45	341	7	[CD74 - cd74 molecule, major histocompatibility complex, class ii invariant chain, HLA-DQB1 - major histocompatibility complex, class ii, dq beta 1, PRDX1 - peroxiredoxin 1, TUBB - tubulin, beta class i, TUBB4B - tubulin, beta 4b class ivb, EXO1 - exonuclease 1, MYO1G - myosin ig]
GOPROCESS	GO:0006928	movement of cell or subcellular component	0.000233	0.013	DOWN	1.78	12181	825	341	41	[CCR4 - chemokine (c-c motif) receptor 4, KIF14 - kinesin family member 14, ICAM1 - intercellular adhesion molecule 1, CCR5 - chemokine (c-c motif) receptor 5 (gene/pseudogene), TPM4 - tropomyosin 4, DLGAP5 - discs, large (drosophila) homolog-associated protein 5, CCR8 - chemokine (c-c motif) receptor 8, CDK1 - cyclin-dependent kinase 1, CENPE - centromere protein e, 312kda, STRIP2 - striatin int…
GOPROCESS	GO:0071312	cellular response to alkaloid	0.000235	0.013	DOWN	8.51	12181	21	341	5	[RYR2 - ryanodine receptor 2 (cardiac), ICAM1 - intercellular adhesion molecule 1, BCL2L1 - bcl2-like 1, CASP3 - caspase 3, apoptosis-related cysteine peptidase, RYR1 - ryanodine receptor 1 (skeletal)]
GOPROCESS	GO:0030316	osteoclast differentiation	0.000235	0.013	DOWN	8.51	12181	21	341	5	[SNX10 - sorting nexin 10, CSF1 - colony stimulating factor 1 (macrophage), GAB2 - grb2-associated binding protein 2, TFRC - transferrin receptor (p90, cd71), TNFRSF11A - tumor necrosis factor receptor superfamily, member 11a, nfkb activator]
GOPROCESS	GO:0031577	spindle checkpoint	0.000235	0.0129	DOWN	8.51	12181	21	341	5	[BUB1 - bub1 mitotic checkpoint serine/threonine kinase, BUB1B - bub1 mitotic checkpoint serine/threonine kinase b, CENPF - centromere protein f, 350/400kda, AURKB - aurora kinase b, TTK - ttk protein kinase]
GOPROCESS	GO:0009615	response to virus	0.000236	0.0129	DOWN	2.76	12181	207	341	16	[LGALS9 - lectin, galactoside-binding, soluble, 9, APOBEC3G - apolipoprotein b mrna editing enzyme, catalytic polypeptide-like 3g, RSAD2 - radical s-adenosyl methionine domain containing 2, MAPK11 - mitogen-activated protein kinase 11, IFIT3 - interferon-induced protein with tetratricopeptide repeats 3, OAS3 - 2'-5'-oligoadenylate synthetase 3, 100kda, STMN1 - stathmin 1, STAT1 - signal transduce…
GOCOMPONENT	GO:0045095	keratin filament	0.000238	0.434	UP	85.18	12181	11	26	2	[KRT72 - keratin 72, KRT73 - keratin 73]
GOPROCESS	GO:0006954	inflammatory response	0.000246	0.0134	DOWN	2.65	12181	229	341	17	[CCR4 - chemokine (c-c motif) receptor 4, LGALS9 - lectin, galactoside-binding, soluble, 9, CCL17 - chemokine (c-c motif) ligand 17, CCR5 - chemokine (c-c motif) receptor 5 (gene/pseudogene), ICAM1 - intercellular adhesion molecule 1, CSF1 - colony stimulating factor 1 (macrophage), IL2RA - interleukin 2 receptor, alpha, IL13 - interleukin 13, GPR68 - g protein-coupled receptor 68, HAVCR2 - hepat…
GOPROCESS	GO:0051988	regulation of attachment of spindle microtubules to kinetochore	0.00025	0.0136	DOWN	11.91	12181	12	341	4	[CCNB1 - cyclin b1, NEK2 - nima-related kinase 2, ECT2 - epithelial cell transforming sequence 2 oncogene, RACGAP1 - rac gtpase activating protein 1]
GOCOMPONENT	GO:0043226	organelle	0.000251	0.00683	DOWN	1.13	12181	8004	341	254	[LGALS9 - lectin, galactoside-binding, soluble, 9, NCF4 - neutrophil cytosolic factor 4, 40kda, BRCA1 - breast cancer 1, early onset, UHRF1 - ubiquitin-like with phd and ring finger domains 1, SEC61B - sec61 beta subunit, DIAPH3 - diaphanous-related formin 3, RACGAP1 - rac gtpase activating protein 1, CORO1C - coronin, actin binding protein, 1c, LGALS1 - lectin, galactoside-binding, soluble, 1, G…
GOCOMPONENT	GO:0000793	condensed chromosome	0.000265	0.0071	DOWN	5.44	12181	46	341	7	[NCAPG - non-smc condensin i complex, subunit g, CHEK1 - checkpoint kinase 1, SMC2 - structural maintenance of chromosomes 2, TOP2A - topoisomerase (dna) ii alpha 170kda, NEK2 - nima-related kinase 2, H2AFX - h2a histone family, member x, MKI67 - antigen identified by monoclonal antibody ki-67]
GOPROCESS	GO:2000514	regulation of CD4-positive, alpha-beta T cell activation	0.000265	0.0143	DOWN	5.44	12181	46	341	7	[LGALS9 - lectin, galactoside-binding, soluble, 9, TNFSF4 - tumor necrosis factor (ligand) superfamily, member 4, MYB - v-myb avian myeloblastosis viral oncogene homolog, IRF4 - interferon regulatory factor 4, CD83 - cd83 molecule, IL12RB1 - interleukin 12 receptor, beta 1, SMAD7 - smad family member 7]
GOCOMPONENT	GO:0030662	coated vesicle membrane	0.000266	0.00703	DOWN	3.84	12181	93	341	10	[HLA-DRB1 - major histocompatibility complex, class ii, dr beta 1, HLA-DRA - major histocompatibility complex, class ii, dr alpha, CD74 - cd74 molecule, major histocompatibility complex, class ii invariant chain, HLA-DQB1 - major histocompatibility complex, class ii, dq beta 1, HLA-DQA1 - major histocompatibility complex, class ii, dq alpha 1, HLA-DQA2 - major histocompatibility complex, class ii…
GOFUNCTION	GO:0005524	ATP binding	0.00027	0.0264	DOWN	1.61	12181	1196	341	54	[CDC6 - cell division cycle 6, CDK1 - cyclin-dependent kinase 1, CIITA - class ii, major histocompatibility complex, transactivator, TK1 - thymidine kinase 1, soluble, ORC1 - origin recognition complex, subunit 1, LIMK1 - lim domain kinase 1, SMC2 - structural maintenance of chromosomes 2, MKI67 - antigen identified by monoclonal antibody ki-67, CIT - citron (rho-interacting, serine/threonine kin…
GOFUNCTION	GO:0036094	small molecule binding	0.000272	0.0261	DOWN	1.46	12181	1881	341	77	[LGALS9 - lectin, galactoside-binding, soluble, 9, CDC6 - cell division cycle 6, CDK1 - cyclin-dependent kinase 1, CIITA - class ii, major histocompatibility complex, transactivator, ORC1 - origin recognition complex, subunit 1, TK1 - thymidine kinase 1, soluble, LIMK1 - lim domain kinase 1, UHRF1 - ubiquitin-like with phd and ring finger domains 1, SMC2 - structural maintenance of chromosomes 2,…
GOPROCESS	GO:0030155	regulation of cell adhesion	0.000281	0.0152	DOWN	2.11	12181	441	341	26	[LGALS9 - lectin, galactoside-binding, soluble, 9, ICAM1 - intercellular adhesion molecule 1, KIF14 - kinesin family member 14, CD83 - cd83 molecule, ADAM19 - adam metallopeptidase domain 19, IL12RB1 - interleukin 12 receptor, beta 1, EBI3 - epstein-barr virus induced 3, CCR2 - chemokine (c-c motif) receptor 2, SDC4 - syndecan 4, CORO1C - coronin, actin binding protein, 1c, MYB - v-myb avian myel…
GOPROCESS	GO:0002764	immune response-regulating signaling pathway	0.000284	0.0153	DOWN	2.46	12181	276	341	19	[CD38 - cd38 molecule, HLA-DPA1 - major histocompatibility complex, class ii, dp alpha 1, LIMK1 - lim domain kinase 1, HLA-DPB1 - major histocompatibility complex, class ii, dp beta 1, MYO1G - myosin ig, HAVCR2 - hepatitis a virus cellular receptor 2, HLA-DRB1 - major histocompatibility complex, class ii, dr beta 1, ACTB - actin, beta, GAB2 - grb2-associated binding protein 2, HLA-DRA - major his…
GOPROCESS	GO:2000045	regulation of G1/S transition of mitotic cell cycle	0.000285	0.0152	DOWN	3.3	12181	130	341	12	[CDC6 - cell division cycle 6, KIF14 - kinesin family member 14, PCNA - proliferating cell nuclear antigen, CCNB1 - cyclin b1, CDK1 - cyclin-dependent kinase 1, EZH2 - enhancer of zeste homolog 2 (drosophila), CDC45 - cell division cycle 45, SOX4 - sry (sex determining region y)-box 4, GTSE1 - g-2 and s-phase expressed 1, E2F1 - e2f transcription factor 1, E2F8 - e2f transcription factor 8, AURKA…
GOCOMPONENT	GO:0032588	trans-Golgi network membrane	0.000287	0.00746	DOWN	4.18	12181	77	341	9	[HLA-DRB1 - major histocompatibility complex, class ii, dr beta 1, CD74 - cd74 molecule, major histocompatibility complex, class ii invariant chain, HLA-DRA - major histocompatibility complex, class ii, dr alpha, HLA-DQB1 - major histocompatibility complex, class ii, dq beta 1, HLA-DQA1 - major histocompatibility complex, class ii, dq alpha 1, HLA-DQA2 - major histocompatibility complex, class ii…
GOFUNCTION	GO:0008144	drug binding	0.000287	0.0268	DOWN	1.58	12181	1315	341	58	[CDC6 - cell division cycle 6, CDK1 - cyclin-dependent kinase 1, CIITA - class ii, major histocompatibility complex, transactivator, TK1 - thymidine kinase 1, soluble, ORC1 - origin recognition complex, subunit 1, LIMK1 - lim domain kinase 1, SMC2 - structural maintenance of chromosomes 2, MKI67 - antigen identified by monoclonal antibody ki-67, CIT - citron (rho-interacting, serine/threonine kin…
GOPROCESS	GO:0002757	immune response-activating signal transduction	0.000288	0.0154	DOWN	2.53	12181	254	341	18	[CD38 - cd38 molecule, HLA-DPA1 - major histocompatibility complex, class ii, dp alpha 1, LIMK1 - lim domain kinase 1, HLA-DPB1 - major histocompatibility complex, class ii, dp beta 1, MYO1G - myosin ig, HAVCR2 - hepatitis a virus cellular receptor 2, HLA-DRB1 - major histocompatibility complex, class ii, dr beta 1, ACTB - actin, beta, HLA-DRA - major histocompatibility complex, class ii, dr alph…
GOPROCESS	GO:2000816	negative regulation of mitotic sister chromatid separation	0.000297	0.0158	DOWN	8.12	12181	22	341	5	[BUB1 - bub1 mitotic checkpoint serine/threonine kinase, BUB1B - bub1 mitotic checkpoint serine/threonine kinase b, CENPF - centromere protein f, 350/400kda, PTTG1 - pituitary tumor-transforming 1, TTK - ttk protein kinase]
GOPROCESS	GO:1905819	negative regulation of chromosome separation	0.000297	0.0157	DOWN	8.12	12181	22	341	5	[BUB1 - bub1 mitotic checkpoint serine/threonine kinase, BUB1B - bub1 mitotic checkpoint serine/threonine kinase b, CENPF - centromere protein f, 350/400kda, PTTG1 - pituitary tumor-transforming 1, TTK - ttk protein kinase]
GOPROCESS	GO:0098542	defense response to other organism	0.000301	0.0159	DOWN	2.61	12181	233	341	17	[APOBEC3G - apolipoprotein b mrna editing enzyme, catalytic polypeptide-like 3g, RSAD2 - radical s-adenosyl methionine domain containing 2, OAS3 - 2'-5'-oligoadenylate synthetase 3, 100kda, IFIT3 - interferon-induced protein with tetratricopeptide repeats 3, BATF - basic leucine zipper transcription factor, atf-like, LTA - lymphotoxin alpha, STAT1 - signal transducer and activator of transcriptio…
GOPROCESS	GO:0051338	regulation of transferase activity	0.000302	0.0159	DOWN	1.82	12181	727	341	37	[CDC6 - cell division cycle 6, RALB - v-ral simian leukemia viral oncogene homolog b, KIF14 - kinesin family member 14, CDC25A - cell division cycle 25a, CDC20 - cell division cycle 20, NEK2 - nima-related kinase 2, CCNB2 - cyclin b2, CDK1 - cyclin-dependent kinase 1, CENPE - centromere protein e, 312kda, TRIB1 - tribbles homolog 1 (drosophila), AURKB - aurora kinase b, LIMK1 - lim domain kinase …
GOCOMPONENT	GO:0043229	intracellular organelle	0.000311	0.00798	DOWN	1.15	12181	7301	341	235	[LGALS9 - lectin, galactoside-binding, soluble, 9, NCF4 - neutrophil cytosolic factor 4, 40kda, BRCA1 - breast cancer 1, early onset, UHRF1 - ubiquitin-like with phd and ring finger domains 1, SEC61B - sec61 beta subunit, DIAPH3 - diaphanous-related formin 3, RACGAP1 - rac gtpase activating protein 1, CORO1C - coronin, actin binding protein, 1c, LGALS1 - lectin, galactoside-binding, soluble, 1, G…
GOPROCESS	GO:0044092	negative regulation of molecular function	0.000319	0.0167	DOWN	1.81	12181	729	341	37	[RALB - v-ral simian leukemia viral oncogene homolog b, NEK2 - nima-related kinase 2, TRIB1 - tribbles homolog 1 (drosophila), AURKB - aurora kinase b, IL13 - interleukin 13, LIMK1 - lim domain kinase 1, GPX1 - glutathione peroxidase 1, CORO1C - coronin, actin binding protein, 1c, CCR2 - chemokine (c-c motif) receptor 2, TNFRSF4 - tumor necrosis factor receptor superfamily, member 4, DHCR24 - 24-…
GOFUNCTION	GO:0032559	adenyl ribonucleotide binding	0.000325	0.0297	DOWN	1.59	12181	1234	341	55	[CDC6 - cell division cycle 6, CDK1 - cyclin-dependent kinase 1, CIITA - class ii, major histocompatibility complex, transactivator, TK1 - thymidine kinase 1, soluble, ORC1 - origin recognition complex, subunit 1, LIMK1 - lim domain kinase 1, SMC2 - structural maintenance of chromosomes 2, MKI67 - antigen identified by monoclonal antibody ki-67, CIT - citron (rho-interacting, serine/threonine kin…
GOPROCESS	GO:0031399	regulation of protein modification process	0.000331	0.0173	DOWN	1.58	12181	1264	341	56	[CDC6 - cell division cycle 6, LGALS9 - lectin, galactoside-binding, soluble, 9, CDC25A - cell division cycle 25a, CDC20 - cell division cycle 20, CCNB2 - cyclin b2, CDK1 - cyclin-dependent kinase 1, BRCA1 - breast cancer 1, early onset, IL13 - interleukin 13, LIMK1 - lim domain kinase 1, LIF - leukemia inhibitory factor, CORO1C - coronin, actin binding protein, 1c, SDC4 - syndecan 4, CD74 - cd74…
GOCOMPONENT	GO:0005886	plasma membrane	0.000336	0.0085	DOWN	1.39	12181	2361	341	92	[IL18R1 - interleukin 18 receptor 1, ORC1 - origin recognition complex, subunit 1, CD83 - cd83 molecule, IL12RB1 - interleukin 12 receptor, beta 1, BRCA1 - breast cancer 1, early onset, EBI3 - epstein-barr virus induced 3, CEP55 - centrosomal protein 55kda, SDC4 - syndecan 4, HLA-DRB1 - major histocompatibility complex, class ii, dr beta 1, CD70 - cd70 molecule, GAB2 - grb2-associated binding pro…
GOPROCESS	GO:0031424	keratinization	0.000337	1	UP	72.08	12181	13	26	2	[KRT72 - keratin 72, KRT73 - keratin 73]
GOPROCESS	GO:0050851	antigen receptor-mediated signaling pathway	0.000346	0.0179	DOWN	3.45	12181	114	341	11	[HLA-DRB1 - major histocompatibility complex, class ii, dr beta 1, HLA-DRA - major histocompatibility complex, class ii, dr alpha, CD38 - cd38 molecule, HLA-DQB1 - major histocompatibility complex, class ii, dq beta 1, HLA-DQA1 - major histocompatibility complex, class ii, dq alpha 1, HLA-DQA2 - major histocompatibility complex, class ii, dq alpha 2, HLA-DPA1 - major histocompatibility complex, c…
GOPROCESS	GO:0051781	positive regulation of cell division	0.000347	0.018	DOWN	5.21	12181	48	341	7	[CDC6 - cell division cycle 6, KIF14 - kinesin family member 14, KIF23 - kinesin family member 23, AURKB - aurora kinase b, CIT - citron (rho-interacting, serine/threonine kinase 21), ECT2 - epithelial cell transforming sequence 2 oncogene, RACGAP1 - rac gtpase activating protein 1]
GOPROCESS	GO:0006959	humoral immune response	0.000348	0.0179	DOWN	4.07	12181	79	341	9	[HLA-DQB1 - major histocompatibility complex, class ii, dq beta 1, PDCD1 - programmed cell death 1, LTA - lymphotoxin alpha, HIST1H2BJ - histone cluster 1, h2bj, HIST1H2BE - histone cluster 1, h2be, CD83 - cd83 molecule, EBI3 - epstein-barr virus induced 3, EXO1 - exonuclease 1, CCR2 - chemokine (c-c motif) receptor 2]
GOPROCESS	GO:0048145	regulation of fibroblast proliferation	0.000351	0.018	DOWN	4.54	12181	63	341	8	[CDC6 - cell division cycle 6, MYB - v-myb avian myeloblastosis viral oncogene homolog, CD74 - cd74 molecule, major histocompatibility complex, class ii invariant chain, CCNB1 - cyclin b1, ANXA2 - annexin a2, LTA - lymphotoxin alpha, IL13 - interleukin 13, E2F1 - e2f transcription factor 1]
GOPROCESS	GO:0002702	positive regulation of production of molecular mediator of immune response	0.000351	0.018	DOWN	4.54	12181	63	341	8	[TNFRSF4 - tumor necrosis factor receptor superfamily, member 4, RSAD2 - radical s-adenosyl methionine domain containing 2, IL18R1 - interleukin 18 receptor 1, TNFSF4 - tumor necrosis factor (ligand) superfamily, member 4, CD74 - cd74 molecule, major histocompatibility complex, class ii invariant chain, TFRC - transferrin receptor (p90, cd71), UNG - uracil-dna glycosylase, IL13 - interleukin 13]
GOPROCESS	GO:0045582	positive regulation of T cell differentiation	0.000351	0.0179	DOWN	4.54	12181	63	341	8	[LGALS9 - lectin, galactoside-binding, soluble, 9, TNFSF4 - tumor necrosis factor (ligand) superfamily, member 4, MYB - v-myb avian myeloblastosis viral oncogene homolog, CD74 - cd74 molecule, major histocompatibility complex, class ii invariant chain, IL2RA - interleukin 2 receptor, alpha, CD83 - cd83 molecule, IL12RB1 - interleukin 12 receptor, beta 1, DUSP10 - dual specificity phosphatase 10]
GOPROCESS	GO:0032656	regulation of interleukin-13 production	0.000353	0.0179	DOWN	10.99	12181	13	341	4	[LGALS9 - lectin, galactoside-binding, soluble, 9, TNFSF4 - tumor necrosis factor (ligand) superfamily, member 4, IRF4 - interferon regulatory factor 4, IL17RB - interleukin 17 receptor b]
GOPROCESS	GO:0016572	histone phosphorylation	0.000371	0.0187	DOWN	7.77	12181	23	341	5	[CHEK1 - checkpoint kinase 1, CCNB1 - cyclin b1, CDK1 - cyclin-dependent kinase 1, AURKB - aurora kinase b, AURKA - aurora kinase a]
GOPROCESS	GO:0010639	negative regulation of organelle organization	0.000372	0.0188	DOWN	2.41	12181	282	341	19	[LIMA1 - lim domain and actin binding 1, CHEK1 - checkpoint kinase 1, BUB1 - bub1 mitotic checkpoint serine/threonine kinase, BUB1B - bub1 mitotic checkpoint serine/threonine kinase b, NEK2 - nima-related kinase 2, STMN1 - stathmin 1, ACAA2 - acetyl-coa acyltransferase 2, CAPG - capping protein (actin filament), gelsolin-like, CENPF - centromere protein f, 350/400kda, BRCA1 - breast cancer 1, ear…
GOPROCESS	GO:0045840	positive regulation of mitotic nuclear division	0.000376	0.0189	DOWN	6.12	12181	35	341	6	[CDCA5 - cell division cycle associated 5, DLGAP5 - discs, large (drosophila) homolog-associated protein 5, UBE2C - ubiquitin-conjugating enzyme e2c, ESPL1 - extra spindle pole bodies homolog 1 (s. cerevisiae), NUSAP1 - nucleolar and spindle associated protein 1, AURKA - aurora kinase a]
GOPROCESS	GO:0070317	negative regulation of G0 to G1 transition	0.000376	0.0188	DOWN	6.12	12181	35	341	6	[CHEK1 - checkpoint kinase 1, RBBP8 - retinoblastoma binding protein 8, EZH2 - enhancer of zeste homolog 2 (drosophila), BRCA1 - breast cancer 1, early onset, E2F1 - e2f transcription factor 1, RRM2 - ribonucleotide reductase m2]
GOPROCESS	GO:0015721	bile acid and bile salt transport	0.000392	1	UP	66.93	12181	14	26	2	[SLC10A1 - solute carrier family 10 (sodium/bile acid cotransporter), member 1, ABCC2 - atp-binding cassette, sub-family c (cftr/mrp), member 2]
GOCOMPONENT	GO:0030176	integral component of endoplasmic reticulum membrane	0.000402	0.01	DOWN	3.39	12181	116	341	11	[HLA-DRB1 - major histocompatibility complex, class ii, dr beta 1, HLA-DRA - major histocompatibility complex, class ii, dr alpha, CD74 - cd74 molecule, major histocompatibility complex, class ii invariant chain, HLA-DQB1 - major histocompatibility complex, class ii, dq beta 1, HLA-DQA1 - major histocompatibility complex, class ii, dq alpha 1, HLA-DQA2 - major histocompatibility complex, class ii…
GOPROCESS	GO:0000915	actomyosin contractile ring assembly	0.000408	0.0204	DOWN	17.86	12181	6	341	3	[KIF23 - kinesin family member 23, ANLN - anillin, actin binding protein, RACGAP1 - rac gtpase activating protein 1]
GOPROCESS	GO:0000912	assembly of actomyosin apparatus involved in cytokinesis	0.000408	0.0203	DOWN	17.86	12181	6	341	3	[KIF23 - kinesin family member 23, ANLN - anillin, actin binding protein, RACGAP1 - rac gtpase activating protein 1]
GOPROCESS	GO:0055015	ventricular cardiac muscle cell development	0.000408	0.0202	DOWN	17.86	12181	6	341	3	[CCNB1 - cyclin b1, CDK1 - cyclin-dependent kinase 1, LMNA - lamin a/c]
GOPROCESS	GO:0070296	sarcoplasmic reticulum calcium ion transport	0.000408	0.0201	DOWN	17.86	12181	6	341	3	[RYR2 - ryanodine receptor 2 (cardiac), CCR5 - chemokine (c-c motif) receptor 5 (gene/pseudogene), RYR1 - ryanodine receptor 1 (skeletal)]
GOPROCESS	GO:0044837	actomyosin contractile ring organization	0.000408	0.0201	DOWN	17.86	12181	6	341	3	[KIF23 - kinesin family member 23, ANLN - anillin, actin binding protein, RACGAP1 - rac gtpase activating protein 1]
GOPROCESS	GO:1903514	release of sequestered calcium ion into cytosol by endoplasmic reticulum	0.000408	0.02	DOWN	17.86	12181	6	341	3	[RYR2 - ryanodine receptor 2 (cardiac), CCR5 - chemokine (c-c motif) receptor 5 (gene/pseudogene), RYR1 - ryanodine receptor 1 (skeletal)]
GOFUNCTION	GO:0030554	adenyl nucleotide binding	0.000413	0.037	DOWN	1.58	12181	1246	341	55	[CDC6 - cell division cycle 6, CDK1 - cyclin-dependent kinase 1, CIITA - class ii, major histocompatibility complex, transactivator, TK1 - thymidine kinase 1, soluble, ORC1 - origin recognition complex, subunit 1, LIMK1 - lim domain kinase 1, SMC2 - structural maintenance of chromosomes 2, MKI67 - antigen identified by monoclonal antibody ki-67, CIT - citron (rho-interacting, serine/threonine kin…
GOPROCESS	GO:0009636	response to toxic substance	0.000425	0.0207	DOWN	2.53	12181	240	341	17	[PCNA - proliferating cell nuclear antigen, ICAM1 - intercellular adhesion molecule 1, CPOX - coproporphyrinogen oxidase, CDK1 - cyclin-dependent kinase 1, STAT1 - signal transducer and activator of transcription 1, 91kda, GPX1 - glutathione peroxidase 1, IL13 - interleukin 13, TIMELESS - timeless circadian clock, ACTB - actin, beta, MYB - v-myb avian myeloblastosis viral oncogene homolog, CCNB1 …
GOPROCESS	GO:0033209	tumor necrosis factor-mediated signaling pathway	0.000436	0.0212	DOWN	4.4	12181	65	341	8	[TNFRSF4 - tumor necrosis factor receptor superfamily, member 4, CD70 - cd70 molecule, TNFSF4 - tumor necrosis factor (ligand) superfamily, member 4, LTA - lymphotoxin alpha, STAT1 - signal transducer and activator of transcription 1, 91kda, TNFRSF11A - tumor necrosis factor receptor superfamily, member 11a, nfkb activator, TNFRSF1B - tumor necrosis factor receptor superfamily, member 1b, FAS - f…
GOPROCESS	GO:0046605	regulation of centrosome cycle	0.000449	0.0218	DOWN	5	12181	50	341	7	[KIF11 - kinesin family member 11, CHEK1 - checkpoint kinase 1, NEK2 - nima-related kinase 2, STIL - scl/tal1 interrupting locus, BRCA1 - breast cancer 1, early onset, PLK4 - polo-like kinase 4, AURKA - aurora kinase a]
GOPROCESS	GO:0022414	reproductive process	0.000453	0.0219	DOWN	1.75	12181	797	341	39	[LGALS9 - lectin, galactoside-binding, soluble, 9, ICAM1 - intercellular adhesion molecule 1, NEK2 - nima-related kinase 2, H2AFX - h2a histone family, member x, CDK1 - cyclin-dependent kinase 1, ADAM19 - adam metallopeptidase domain 19, LIF - leukemia inhibitory factor, DIAPH3 - diaphanous-related formin 3, RACGAP1 - rac gtpase activating protein 1, E2F8 - e2f transcription factor 8, DHCR24 - 24…
GOPROCESS	GO:0044093	positive regulation of molecular function	0.000456	0.0219	DOWN	1.57	12181	1251	341	55	[CDC6 - cell division cycle 6, LGALS9 - lectin, galactoside-binding, soluble, 9, NCF4 - neutrophil cytosolic factor 4, 40kda, IL18R1 - interleukin 18 receptor 1, CDC20 - cell division cycle 20, CDK1 - cyclin-dependent kinase 1, RNF207 - ring finger protein 207, UHRF1 - ubiquitin-like with phd and ring finger domains 1, CORO1C - coronin, actin binding protein, 1c, SDC4 - syndecan 4, RACGAP1 - rac …
GOFUNCTION	GO:0016462	pyrophosphatase activity	0.000459	0.0402	DOWN	1.8	12181	716	341	36	[RALB - v-ral simian leukemia viral oncogene homolog b, KIF14 - kinesin family member 14, ATP8B4 - atpase, class i, type 8b, member 4, CENPE - centromere protein e, 312kda, TUBB - tubulin, beta class i, MYL6B - myosin, light chain 6b, alkali, smooth muscle and non-muscle, KIF15 - kinesin family member 15, RHOC - ras homolog family member c, TOP2A - topoisomerase (dna) ii alpha 170kda, TUBB4B - tu…
GOPROCESS	GO:0009411	response to UV	0.000466	0.0223	DOWN	3.33	12181	118	341	11	[CHEK1 - checkpoint kinase 1, PCNA - proliferating cell nuclear antigen, CDC25A - cell division cycle 25a, KIAA0101 - kiaa0101, BMF - bcl2 modifying factor, FEN1 - flap structure-specific endonuclease 1, AURKB - aurora kinase b, GPX1 - glutathione peroxidase 1, CASP3 - caspase 3, apoptosis-related cysteine peptidase, DTL - denticleless e3 ubiquitin protein ligase homolog (drosophila), HYAL3 - hya…
GOPROCESS	GO:0045859	regulation of protein kinase activity	0.000469	0.0224	DOWN	1.9	12181	584	341	31	[CDC6 - cell division cycle 6, RALB - v-ral simian leukemia viral oncogene homolog b, KIF14 - kinesin family member 14, CDC25A - cell division cycle 25a, CCNB2 - cyclin b2, CDK1 - cyclin-dependent kinase 1, CENPE - centromere protein e, 312kda, TRIB1 - tribbles homolog 1 (drosophila), ITGA1 - integrin, alpha 1, NTRK2 - neurotrophic tyrosine kinase, receptor, type 2, SDC4 - syndecan 4, CORO1C - co…
GOPROCESS	GO:0045132	meiotic chromosome segregation	0.000484	0.023	DOWN	10.21	12181	14	341	4	[SMC2 - structural maintenance of chromosomes 2, ESPL1 - extra spindle pole bodies homolog 1 (s. cerevisiae), PTTG1 - pituitary tumor-transforming 1, TTK - ttk protein kinase]
GOFUNCTION	GO:0048020	CCR chemokine receptor binding	0.000484	0.0415	DOWN	10.21	12181	14	341	4	[CCL17 - chemokine (c-c motif) ligand 17, STAT1 - signal transducer and activator of transcription 1, 91kda, CCL22 - chemokine (c-c motif) ligand 22, CCR2 - chemokine (c-c motif) receptor 2]
GOFUNCTION	GO:0016817	hydrolase activity, acting on acid anhydrides	0.000484	0.0406	DOWN	1.79	12181	718	341	36	[RALB - v-ral simian leukemia viral oncogene homolog b, KIF14 - kinesin family member 14, ATP8B4 - atpase, class i, type 8b, member 4, CENPE - centromere protein e, 312kda, TUBB - tubulin, beta class i, MYL6B - myosin, light chain 6b, alkali, smooth muscle and non-muscle, KIF15 - kinesin family member 15, RHOC - ras homolog family member c, TOP2A - topoisomerase (dna) ii alpha 170kda, TUBB4B - tu…
GOFUNCTION	GO:0016818	hydrolase activity, acting on acid anhydrides, in phosphorus-containing anhydrides	0.000484	0.0398	DOWN	1.79	12181	718	341	36	[RALB - v-ral simian leukemia viral oncogene homolog b, KIF14 - kinesin family member 14, ATP8B4 - atpase, class i, type 8b, member 4, CENPE - centromere protein e, 312kda, TUBB - tubulin, beta class i, MYL6B - myosin, light chain 6b, alkali, smooth muscle and non-muscle, KIF15 - kinesin family member 15, RHOC - ras homolog family member c, TOP2A - topoisomerase (dna) ii alpha 170kda, TUBB4B - tu…
GOPROCESS	GO:0014013	regulation of gliogenesis	0.000485	0.023	DOWN	4.33	12181	66	341	8	[CSF1 - colony stimulating factor 1 (macrophage), MYB - v-myb avian myeloblastosis viral oncogene homolog, CDK1 - cyclin-dependent kinase 1, LTA - lymphotoxin alpha, EZH2 - enhancer of zeste homolog 2 (drosophila), LIF - leukemia inhibitory factor, DUSP10 - dual specificity phosphatase 10, CCR2 - chemokine (c-c motif) receptor 2]
GOFUNCTION	GO:0003684	damaged DNA binding	0.000485	0.0391	DOWN	4.33	12181	66	341	8	[PCNA - proliferating cell nuclear antigen, POLQ - polymerase (dna directed), theta, RBBP8 - retinoblastoma binding protein 8, H2AFX - h2a histone family, member x, NEIL3 - nei endonuclease viii-like 3 (e. coli), FEN1 - flap structure-specific endonuclease 1, UNG - uracil-dna glycosylase, BRCA1 - breast cancer 1, early onset]
GOPROCESS	GO:0042981	regulation of apoptotic process	0.000496	0.0235	DOWN	1.63	12181	1053	341	48	[LGALS9 - lectin, galactoside-binding, soluble, 9, KIF14 - kinesin family member 14, ICAM1 - intercellular adhesion molecule 1, CCR5 - chemokine (c-c motif) receptor 5 (gene/pseudogene), IFIT3 - interferon-induced protein with tetratricopeptide repeats 3, BIRC5 - baculoviral iap repeat containing 5, ACAA2 - acetyl-coa acyltransferase 2, CDK1 - cyclin-dependent kinase 1, EGLN3 - egl-9 family hypox…
GOPROCESS	GO:0031401	positive regulation of protein modification process	0.0005	0.0235	DOWN	1.74	12181	801	341	39	[CDC6 - cell division cycle 6, LGALS9 - lectin, galactoside-binding, soluble, 9, KIF14 - kinesin family member 14, ICAM1 - intercellular adhesion molecule 1, RALB - v-ral simian leukemia viral oncogene homolog b, CDC20 - cell division cycle 20, CDK1 - cyclin-dependent kinase 1, CENPE - centromere protein e, 312kda, HIST1H1B - histone cluster 1, h1b, BRCA1 - breast cancer 1, early onset, IL13 - in…
GOPROCESS	GO:0046635	positive regulation of alpha-beta T cell activation	0.000508	0.0239	DOWN	4.9	12181	51	341	7	[LGALS9 - lectin, galactoside-binding, soluble, 9, MYB - v-myb avian myeloblastosis viral oncogene homolog, TNFSF4 - tumor necrosis factor (ligand) superfamily, member 4, CD83 - cd83 molecule, IL12RB1 - interleukin 12 receptor, beta 1, EBI3 - epstein-barr virus induced 3, CCR2 - chemokine (c-c motif) receptor 2]
GOCOMPONENT	GO:0030666	endocytic vesicle membrane	0.00052	0.0128	DOWN	3.54	12181	101	341	10	[HLA-DRB1 - major histocompatibility complex, class ii, dr beta 1, HLA-DRA - major histocompatibility complex, class ii, dr alpha, CD74 - cd74 molecule, major histocompatibility complex, class ii invariant chain, HLA-DQB1 - major histocompatibility complex, class ii, dq beta 1, HLA-DQA1 - major histocompatibility complex, class ii, dq alpha 1, HLA-DQA2 - major histocompatibility complex, class ii…
GOFUNCTION	GO:0042803	protein homodimerization activity	0.000544	0.043	DOWN	1.9	12181	563	341	30	[TPM4 - tropomyosin 4, CENPF - centromere protein f, 350/400kda, STAT1 - signal transducer and activator of transcription 1, 91kda, NTRK2 - neurotrophic tyrosine kinase, receptor, type 2, E2F8 - e2f transcription factor 8, CCR2 - chemokine (c-c motif) receptor 2, TOP2A - topoisomerase (dna) ii alpha 170kda, TFRC - transferrin receptor (p90, cd71), GBP5 - guanylate binding protein 5, LGALS1 - lect…
GOCOMPONENT	GO:0090543	Flemming body	0.000559	0.0136	DOWN	7.14	12181	25	341	5	[KIF14 - kinesin family member 14, KIF23 - kinesin family member 23, CAPG - capping protein (actin filament), gelsolin-like, CEP55 - centrosomal protein 55kda, RACGAP1 - rac gtpase activating protein 1]
GOPROCESS	GO:0043372	positive regulation of CD4-positive, alpha-beta T cell differentiation	0.000559	0.0261	DOWN	7.14	12181	25	341	5	[LGALS9 - lectin, galactoside-binding, soluble, 9, MYB - v-myb avian myeloblastosis viral oncogene homolog, TNFSF4 - tumor necrosis factor (ligand) superfamily, member 4, CD83 - cd83 molecule, IL12RB1 - interleukin 12 receptor, beta 1]
GOPROCESS	GO:0032733	positive regulation of interleukin-10 production	0.000559	0.026	DOWN	7.14	12181	25	341	5	[LGALS9 - lectin, galactoside-binding, soluble, 9, TNFSF4 - tumor necrosis factor (ligand) superfamily, member 4, IRF4 - interferon regulatory factor 4, CD83 - cd83 molecule, C1orf106 - chromosome 1 open reading frame 106]
GOPROCESS	GO:0033048	negative regulation of mitotic sister chromatid segregation	0.000559	0.0259	DOWN	7.14	12181	25	341	5	[BUB1 - bub1 mitotic checkpoint serine/threonine kinase, BUB1B - bub1 mitotic checkpoint serine/threonine kinase b, CENPF - centromere protein f, 350/400kda, PTTG1 - pituitary tumor-transforming 1, TTK - ttk protein kinase]
GOPROCESS	GO:0043903	regulation of symbiosis, encompassing mutualism through parasitism	0.000559	0.0261	DOWN	2.9	12181	160	341	13	[LGALS9 - lectin, galactoside-binding, soluble, 9, APOBEC3G - apolipoprotein b mrna editing enzyme, catalytic polypeptide-like 3g, RSAD2 - radical s-adenosyl methionine domain containing 2, OAS3 - 2'-5'-oligoadenylate synthetase 3, 100kda, LTA - lymphotoxin alpha, STAT1 - signal transducer and activator of transcription 1, 91kda, TRIM21 - tripartite motif containing 21, APOBEC3C - apolipoprotein …
GOPROCESS	GO:0046637	regulation of alpha-beta T cell differentiation	0.000573	0.0265	DOWN	4.81	12181	52	341	7	[LGALS9 - lectin, galactoside-binding, soluble, 9, MYB - v-myb avian myeloblastosis viral oncogene homolog, TNFSF4 - tumor necrosis factor (ligand) superfamily, member 4, IRF4 - interferon regulatory factor 4, CD83 - cd83 molecule, IL12RB1 - interleukin 12 receptor, beta 1, SMAD7 - smad family member 7]
GOCOMPONENT	GO:0031227	intrinsic component of endoplasmic reticulum membrane	0.000577	0.0138	DOWN	3.25	12181	121	341	11	[HLA-DRB1 - major histocompatibility complex, class ii, dr beta 1, HLA-DRA - major histocompatibility complex, class ii, dr alpha, CD74 - cd74 molecule, major histocompatibility complex, class ii invariant chain, HLA-DQB1 - major histocompatibility complex, class ii, dq beta 1, HLA-DQA1 - major histocompatibility complex, class ii, dq alpha 1, HLA-DQA2 - major histocompatibility complex, class ii…
GOPROCESS	GO:0051129	negative regulation of cellular component organization	0.000583	0.0268	DOWN	1.98	12181	488	341	27	[KIF14 - kinesin family member 14, NEK2 - nima-related kinase 2, ACAA2 - acetyl-coa acyltransferase 2, CAPG - capping protein (actin filament), gelsolin-like, CENPF - centromere protein f, 350/400kda, BRCA1 - breast cancer 1, early onset, GPX1 - glutathione peroxidase 1, LIF - leukemia inhibitory factor, CORO1C - coronin, actin binding protein, 1c, TOP2A - topoisomerase (dna) ii alpha 170kda, LGA…
GOPROCESS	GO:0043067	regulation of programmed cell death	0.000587	0.0269	DOWN	1.62	12181	1061	341	48	[LGALS9 - lectin, galactoside-binding, soluble, 9, KIF14 - kinesin family member 14, ICAM1 - intercellular adhesion molecule 1, CCR5 - chemokine (c-c motif) receptor 5 (gene/pseudogene), IFIT3 - interferon-induced protein with tetratricopeptide repeats 3, BIRC5 - baculoviral iap repeat containing 5, ACAA2 - acetyl-coa acyltransferase 2, CDK1 - cyclin-dependent kinase 1, EGLN3 - egl-9 family hypox…
GOPROCESS	GO:0070316	regulation of G0 to G1 transition	0.000596	0.0273	DOWN	5.64	12181	38	341	6	[CHEK1 - checkpoint kinase 1, RBBP8 - retinoblastoma binding protein 8, EZH2 - enhancer of zeste homolog 2 (drosophila), BRCA1 - breast cancer 1, early onset, E2F1 - e2f transcription factor 1, RRM2 - ribonucleotide reductase m2]
GOPROCESS	GO:0002237	response to molecule of bacterial origin	0.000601	0.0274	DOWN	2.75	12181	182	341	14	[LGALS9 - lectin, galactoside-binding, soluble, 9, ICAM1 - intercellular adhesion molecule 1, CCR5 - chemokine (c-c motif) receptor 5 (gene/pseudogene), LTA - lymphotoxin alpha, TRIB1 - tribbles homolog 1 (drosophila), IL13 - interleukin 13, HAVCR2 - hepatitis a virus cellular receptor 2, TNFSF4 - tumor necrosis factor (ligand) superfamily, member 4, PTGIR - prostaglandin i2 (prostacyclin) recept…
GOPROCESS	GO:0035556	intracellular signal transduction	0.000617	0.028	DOWN	1.59	12181	1121	341	50	[LGALS9 - lectin, galactoside-binding, soluble, 9, CDK1 - cyclin-dependent kinase 1, BRCA1 - breast cancer 1, early onset, LIMK1 - lim domain kinase 1, DTL - denticleless e3 ubiquitin protein ligase homolog (drosophila), GTSE1 - g-2 and s-phase expressed 1, RACGAP1 - rac gtpase activating protein 1, GAB2 - grb2-associated binding protein 2, CIT - citron (rho-interacting, serine/threonine kinase 2…
GOPROCESS	GO:1902806	regulation of cell cycle G1/S phase transition	0.000637	0.0288	DOWN	3.02	12181	142	341	12	[CDC6 - cell division cycle 6, KIF14 - kinesin family member 14, PCNA - proliferating cell nuclear antigen, CCNB1 - cyclin b1, CDK1 - cyclin-dependent kinase 1, EZH2 - enhancer of zeste homolog 2 (drosophila), CDC45 - cell division cycle 45, SOX4 - sry (sex determining region y)-box 4, GTSE1 - g-2 and s-phase expressed 1, E2F1 - e2f transcription factor 1, E2F8 - e2f transcription factor 8, AURKA…
GOPROCESS	GO:0070268	cornification	0.000656	1	UP	52.06	12181	18	26	2	[KRT72 - keratin 72, KRT73 - keratin 73]
GOPROCESS	GO:2000134	negative regulation of G1/S transition of mitotic cell cycle	0.000656	0.0296	DOWN	3.74	12181	86	341	9	[PCNA - proliferating cell nuclear antigen, CCNB1 - cyclin b1, CDK1 - cyclin-dependent kinase 1, EZH2 - enhancer of zeste homolog 2 (drosophila), SOX4 - sry (sex determining region y)-box 4, E2F1 - e2f transcription factor 1, GTSE1 - g-2 and s-phase expressed 1, E2F8 - e2f transcription factor 8, AURKA - aurora kinase a]
GOPROCESS	GO:0002819	regulation of adaptive immune response	0.000663	0.0298	DOWN	3.19	12181	123	341	11	[RSAD2 - radical s-adenosyl methionine domain containing 2, IL18R1 - interleukin 18 receptor 1, TNFSF4 - tumor necrosis factor (ligand) superfamily, member 4, LTA - lymphotoxin alpha, TFRC - transferrin receptor (p90, cd71), UNG - uracil-dna glycosylase, IL12RB1 - interleukin 12 receptor, beta 1, SMAD7 - smad family member 7, DUSP10 - dual specificity phosphatase 10, HAVCR2 - hepatitis a virus ce…
GOPROCESS	GO:0051094	positive regulation of developmental process	0.000666	0.0299	DOWN	1.71	12181	813	341	39	[LGALS9 - lectin, galactoside-binding, soluble, 9, CDC20 - cell division cycle 20, CDK1 - cyclin-dependent kinase 1, LTA - lymphotoxin alpha, CD83 - cd83 molecule, TRIB1 - tribbles homolog 1 (drosophila), IL12RB1 - interleukin 12 receptor, beta 1, STAT1 - signal transducer and activator of transcription 1, 91kda, BRCA1 - breast cancer 1, early onset, IL13 - interleukin 13, LIMK1 - lim domain kina…
GOPROCESS	GO:0002763	positive regulation of myeloid leukocyte differentiation	0.000688	0.0307	DOWN	5.5	12181	39	341	6	[CSF1 - colony stimulating factor 1 (macrophage), CD74 - cd74 molecule, major histocompatibility complex, class ii invariant chain, TRIB1 - tribbles homolog 1 (drosophila), KLF10 - kruppel-like factor 10, LIF - leukemia inhibitory factor, GPR68 - g protein-coupled receptor 68]
GOCOMPONENT	GO:0000796	condensin complex	0.0007	0.0166	DOWN	15.31	12181	7	341	3	[NCAPG - non-smc condensin i complex, subunit g, SMC2 - structural maintenance of chromosomes 2, NCAPG2 - non-smc condensin ii complex, subunit g2]
GOPROCESS	GO:0060707	trophoblast giant cell differentiation	0.0007	0.0312	DOWN	15.31	12181	7	341	3	[PLK4 - polo-like kinase 4, LIF - leukemia inhibitory factor, E2F8 - e2f transcription factor 8]
GOPROCESS	GO:0035404	histone-serine phosphorylation	0.0007	0.0311	DOWN	15.31	12181	7	341	3	[CCNB1 - cyclin b1, AURKB - aurora kinase b, AURKA - aurora kinase a]
GOPROCESS	GO:0046602	regulation of mitotic centrosome separation	0.0007	0.031	DOWN	15.31	12181	7	341	3	[KIF11 - kinesin family member 11, CHEK1 - checkpoint kinase 1, NEK2 - nima-related kinase 2]
GOPROCESS	GO:0045619	regulation of lymphocyte differentiation	0.00071	0.0313	DOWN	3.17	12181	124	341	11	[LGALS9 - lectin, galactoside-binding, soluble, 9, TNFSF4 - tumor necrosis factor (ligand) superfamily, member 4, MYB - v-myb avian myeloblastosis viral oncogene homolog, CD74 - cd74 molecule, major histocompatibility complex, class ii invariant chain, IRF4 - interferon regulatory factor 4, IL2RA - interleukin 2 receptor, alpha, CD83 - cd83 molecule, IL12RB1 - interleukin 12 receptor, beta 1, SMA…
GOPROCESS	GO:0042325	regulation of phosphorylation	0.000712	0.0313	DOWN	1.62	12181	1013	341	46	[LGALS9 - lectin, galactoside-binding, soluble, 9, CDC6 - cell division cycle 6, KIF14 - kinesin family member 14, RALB - v-ral simian leukemia viral oncogene homolog b, ICAM1 - intercellular adhesion molecule 1, CDC25A - cell division cycle 25a, CCNB2 - cyclin b2, CDK1 - cyclin-dependent kinase 1, CENPE - centromere protein e, 312kda, TRIB1 - tribbles homolog 1 (drosophila), IL13 - interleukin 1…
GOPROCESS	GO:0034612	response to tumor necrosis factor	0.000714	0.0313	DOWN	3.7	12181	87	341	9	[CCL17 - chemokine (c-c motif) ligand 17, ICAM1 - intercellular adhesion molecule 1, BRCA1 - breast cancer 1, early onset, TNFRSF11A - tumor necrosis factor receptor superfamily, member 11a, nfkb activator, CASP3 - caspase 3, apoptosis-related cysteine peptidase, GBP2 - guanylate binding protein 2, interferon-inducible, GBP1 - guanylate binding protein 1, interferon-inducible, HYAL3 - hyaluronogl…
GOPROCESS	GO:0071156	regulation of cell cycle arrest	0.000714	0.0312	DOWN	3.7	12181	87	341	9	[PCNA - proliferating cell nuclear antigen, CCNB1 - cyclin b1, CDK1 - cyclin-dependent kinase 1, SOX4 - sry (sex determining region y)-box 4, BRCA1 - breast cancer 1, early onset, E2F1 - e2f transcription factor 1, GTSE1 - g-2 and s-phase expressed 1, E2F8 - e2f transcription factor 8, AURKA - aurora kinase a]
GOPROCESS	GO:2001237	negative regulation of extrinsic apoptotic signaling pathway	0.000723	0.0315	DOWN	4.08	12181	70	341	8	[ICAM1 - intercellular adhesion molecule 1, CTNNA1 - catenin (cadherin-associated protein), alpha 1, 102kda, BCL2L1 - bcl2-like 1, BRCA1 - breast cancer 1, early onset, GPX1 - glutathione peroxidase 1, FAS - fas cell surface death receptor, LMNA - lamin a/c, DAPK1 - death-associated protein kinase 1]
GOCOMPONENT	GO:0097125	cyclin B1-CDK1 complex	0.000781	0.0183	DOWN	35.72	12181	2	341	2	[CCNB1 - cyclin b1, CDK1 - cyclin-dependent kinase 1]
GOPROCESS	GO:0071823	protein-carbohydrate complex subunit organization	0.000781	0.0339	DOWN	35.72	12181	2	341	2	[HLA-DRB1 - major histocompatibility complex, class ii, dr beta 1, HLA-DRA - major histocompatibility complex, class ii, dr alpha]
GOPROCESS	GO:0002519	natural killer cell tolerance induction	0.000781	0.0338	DOWN	35.72	12181	2	341	2	[LGALS9 - lectin, galactoside-binding, soluble, 9, HAVCR2 - hepatitis a virus cellular receptor 2]
GOPROCESS	GO:0002506	polysaccharide assembly with MHC class II protein complex	0.000781	0.0337	DOWN	35.72	12181	2	341	2	[HLA-DRB1 - major histocompatibility complex, class ii, dr beta 1, HLA-DRA - major histocompatibility complex, class ii, dr alpha]
GOPROCESS	GO:0065006	protein-carbohydrate complex assembly	0.000781	0.0336	DOWN	35.72	12181	2	341	2	[HLA-DRB1 - major histocompatibility complex, class ii, dr beta 1, HLA-DRA - major histocompatibility complex, class ii, dr alpha]
GOPROCESS	GO:0086019	cell-cell signaling involved in cardiac conduction	0.000781	0.0335	DOWN	35.72	12181	2	341	2	[RYR2 - ryanodine receptor 2 (cardiac), RNF207 - ring finger protein 207]
GOPROCESS	GO:1905463	negative regulation of DNA duplex unwinding	0.000781	0.0334	DOWN	35.72	12181	2	341	2	[TOP2A - topoisomerase (dna) ii alpha 170kda, MCM2 - minichromosome maintenance complex component 2]
GOPROCESS	GO:0000022	mitotic spindle elongation	0.000781	0.0333	DOWN	35.72	12181	2	341	2	[PRC1 - protein regulator of cytokinesis 1, KIF23 - kinesin family member 23]
GOFUNCTION	GO:0048030	disaccharide binding	0.000781	0.0607	DOWN	35.72	12181	2	341	2	[LGALS9 - lectin, galactoside-binding, soluble, 9, LGALS1 - lectin, galactoside-binding, soluble, 1]
GOPROCESS	GO:0051785	positive regulation of nuclear division	0.000791	0.0336	DOWN	5.36	12181	40	341	6	[CDCA5 - cell division cycle associated 5, DLGAP5 - discs, large (drosophila) homolog-associated protein 5, UBE2C - ubiquitin-conjugating enzyme e2c, ESPL1 - extra spindle pole bodies homolog 1 (s. cerevisiae), NUSAP1 - nucleolar and spindle associated protein 1, AURKA - aurora kinase a]
GOPROCESS	GO:0008285	negative regulation of cell proliferation	0.000795	0.0337	DOWN	2	12181	447	341	25	[LGALS9 - lectin, galactoside-binding, soluble, 9, CDC6 - cell division cycle 6, IFIT3 - interferon-induced protein with tetratricopeptide repeats 3, LTA - lymphotoxin alpha, TRIB1 - tribbles homolog 1 (drosophila), STAT1 - signal transducer and activator of transcription 1, 91kda, LIF - leukemia inhibitory factor, ITGA1 - integrin, alpha 1, SDC4 - syndecan 4, DHCR24 - 24-dehydrocholesterol reduc…
GOPROCESS	GO:0051984	positive regulation of chromosome segregation	0.000811	0.0342	DOWN	6.62	12181	27	341	5	[CDC6 - cell division cycle 6, CCNB1 - cyclin b1, DLGAP5 - discs, large (drosophila) homolog-associated protein 5, FEN1 - flap structure-specific endonuclease 1, ESPL1 - extra spindle pole bodies homolog 1 (s. cerevisiae)]
GOPROCESS	GO:0032673	regulation of interleukin-4 production	0.000811	0.0341	DOWN	6.62	12181	27	341	5	[LGALS9 - lectin, galactoside-binding, soluble, 9, TNFSF4 - tumor necrosis factor (ligand) superfamily, member 4, IRF4 - interferon regulatory factor 4, CD83 - cd83 molecule, HAVCR2 - hepatitis a virus cellular receptor 2]
GOCOMPONENT	GO:0000922	spindle pole	0.000811	0.0187	DOWN	3.12	12181	126	341	11	[PRC1 - protein regulator of cytokinesis 1, KIF11 - kinesin family member 11, CDC6 - cell division cycle 6, CDC20 - cell division cycle 20, CCNB1 - cyclin b1, CKAP2L - cytoskeleton associated protein 2-like, NEK2 - nima-related kinase 2, TPX2 - tpx2, microtubule-associated, ASPM - asp (abnormal spindle) homolog, microcephaly associated (drosophila), CENPF - centromere protein f, 350/400kda, AURKA…
GOPROCESS	GO:0002706	regulation of lymphocyte mediated immunity	0.000821	0.0344	DOWN	3.34	12181	107	341	10	[LGALS9 - lectin, galactoside-binding, soluble, 9, RSAD2 - radical s-adenosyl methionine domain containing 2, IL18R1 - interleukin 18 receptor 1, TNFSF4 - tumor necrosis factor (ligand) superfamily, member 4, LTA - lymphotoxin alpha, TFRC - transferrin receptor (p90, cd71), UNG - uracil-dna glycosylase, IL12RB1 - interleukin 12 receptor, beta 1, SMAD7 - smad family member 7, HAVCR2 - hepatitis a …
GOCOMPONENT	GO:0043227	membrane-bounded organelle	0.000829	0.0189	DOWN	1.14	12181	7241	341	231	[LGALS9 - lectin, galactoside-binding, soluble, 9, NCF4 - neutrophil cytosolic factor 4, 40kda, BRCA1 - breast cancer 1, early onset, UHRF1 - ubiquitin-like with phd and ring finger domains 1, SEC61B - sec61 beta subunit, DIAPH3 - diaphanous-related formin 3, RACGAP1 - rac gtpase activating protein 1, CORO1C - coronin, actin binding protein, 1c, LGALS1 - lectin, galactoside-binding, soluble, 1, G…
GOPROCESS	GO:0032496	response to lipopolysaccharide	0.000836	0.035	DOWN	2.78	12181	167	341	13	[LGALS9 - lectin, galactoside-binding, soluble, 9, ICAM1 - intercellular adhesion molecule 1, CCR5 - chemokine (c-c motif) receptor 5 (gene/pseudogene), LTA - lymphotoxin alpha, TRIB1 - tribbles homolog 1 (drosophila), IL13 - interleukin 13, HAVCR2 - hepatitis a virus cellular receptor 2, TNFSF4 - tumor necrosis factor (ligand) superfamily, member 4, PTGIR - prostaglandin i2 (prostacyclin) recept…
GOCOMPONENT	GO:0000779	condensed chromosome, centromeric region	0.000841	0.0189	DOWN	8.93	12181	16	341	4	[NCAPG - non-smc condensin i complex, subunit g, CENPE - centromere protein e, 312kda, AURKB - aurora kinase b, AURKA - aurora kinase a]
GOPROCESS	GO:0072678	T cell migration	0.000841	0.0351	DOWN	8.93	12181	16	341	4	[ICAM1 - intercellular adhesion molecule 1, GPR15 - g protein-coupled receptor 15, MYO1G - myosin ig, CCR2 - chemokine (c-c motif) receptor 2]
GOPROCESS	GO:0007076	mitotic chromosome condensation	0.000841	0.035	DOWN	8.93	12181	16	341	4	[NCAPG - non-smc condensin i complex, subunit g, CDCA5 - cell division cycle associated 5, SMC2 - structural maintenance of chromosomes 2, NUSAP1 - nucleolar and spindle associated protein 1]
GOPROCESS	GO:0046641	positive regulation of alpha-beta T cell proliferation	0.000841	0.0349	DOWN	8.93	12181	16	341	4	[LGALS9 - lectin, galactoside-binding, soluble, 9, TNFSF4 - tumor necrosis factor (ligand) superfamily, member 4, EBI3 - epstein-barr virus induced 3, CCR2 - chemokine (c-c motif) receptor 2]
GOPROCESS	GO:1902807	negative regulation of cell cycle G1/S phase transition	0.000843	0.0348	DOWN	3.61	12181	89	341	9	[PCNA - proliferating cell nuclear antigen, CCNB1 - cyclin b1, CDK1 - cyclin-dependent kinase 1, EZH2 - enhancer of zeste homolog 2 (drosophila), SOX4 - sry (sex determining region y)-box 4, E2F1 - e2f transcription factor 1, GTSE1 - g-2 and s-phase expressed 1, E2F8 - e2f transcription factor 8, AURKA - aurora kinase a]
GOCOMPONENT	GO:0016020	membrane	0.000858	0.0191	DOWN	1.2	12181	5079	341	171	[NCF4 - neutrophil cytosolic factor 4, 40kda, IL18R1 - interleukin 18 receptor 1, CDK1 - cyclin-dependent kinase 1, CD83 - cd83 molecule, ORC1 - origin recognition complex, subunit 1, IL12RB1 - interleukin 12 receptor, beta 1, BRCA1 - breast cancer 1, early onset, EBI3 - epstein-barr virus induced 3, LIMK1 - lim domain kinase 1, CEP55 - centrosomal protein 55kda, SEC61B - sec61 beta subunit, SDC4…
GOPROCESS	GO:1902679	negative regulation of RNA biosynthetic process	0.00088	0.0362	DOWN	1.66	12181	881	341	41	[HIST1H3C - histone cluster 1, h3c, HIST1H3I - histone cluster 1, h3i, H2AFX - h2a histone family, member x, BIRC5 - baculoviral iap repeat containing 5, HIST1H2AD - histone cluster 1, h2ad, CIITA - class ii, major histocompatibility complex, transactivator, HIST1H1B - histone cluster 1, h1b, AURKB - aurora kinase b, STAT1 - signal transducer and activator of transcription 1, 91kda, HIST2H3D - hi…
GOPROCESS	GO:1903507	negative regulation of nucleic acid-templated transcription	0.00088	0.0361	DOWN	1.66	12181	881	341	41	[HIST1H3C - histone cluster 1, h3c, HIST1H3I - histone cluster 1, h3i, H2AFX - h2a histone family, member x, BIRC5 - baculoviral iap repeat containing 5, HIST1H2AD - histone cluster 1, h2ad, CIITA - class ii, major histocompatibility complex, transactivator, HIST1H1B - histone cluster 1, h1b, AURKB - aurora kinase b, STAT1 - signal transducer and activator of transcription 1, 91kda, HIST2H3D - hi…
GOPROCESS	GO:0045892	negative regulation of transcription, DNA-templated	0.000881	0.0361	DOWN	1.68	12181	853	341	40	[HIST1H3C - histone cluster 1, h3c, HIST1H3I - histone cluster 1, h3i, H2AFX - h2a histone family, member x, BIRC5 - baculoviral iap repeat containing 5, HIST1H2AD - histone cluster 1, h2ad, CIITA - class ii, major histocompatibility complex, transactivator, HIST1H1B - histone cluster 1, h1b, AURKB - aurora kinase b, STAT1 - signal transducer and activator of transcription 1, 91kda, HIST2H3D - hi…
GOPROCESS	GO:0002573	myeloid leukocyte differentiation	0.000904	0.0369	DOWN	4.47	12181	56	341	7	[SNX10 - sorting nexin 10, CSF1 - colony stimulating factor 1 (macrophage), GAB2 - grb2-associated binding protein 2, IRF4 - interferon regulatory factor 4, BATF - basic leucine zipper transcription factor, atf-like, TFRC - transferrin receptor (p90, cd71), TNFRSF11A - tumor necrosis factor receptor superfamily, member 11a, nfkb activator]
GOPROCESS	GO:0002443	leukocyte mediated immunity	0.000904	0.0368	DOWN	4.47	12181	56	341	7	[CD74 - cd74 molecule, major histocompatibility complex, class ii invariant chain, HLA-DQB1 - major histocompatibility complex, class ii, dq beta 1, PRDX1 - peroxiredoxin 1, TUBB - tubulin, beta class i, TUBB4B - tubulin, beta 4b class ivb, EXO1 - exonuclease 1, MYO1G - myosin ig]
GOPROCESS	GO:0042542	response to hydrogen peroxide	0.000914	0.0371	DOWN	3.57	12181	90	341	9	[PCNA - proliferating cell nuclear antigen, MYB - v-myb avian myeloblastosis viral oncogene homolog, CDK1 - cyclin-dependent kinase 1, EZH2 - enhancer of zeste homolog 2 (drosophila), STAT1 - signal transducer and activator of transcription 1, 91kda, ECT2 - epithelial cell transforming sequence 2 oncogene, CYP1B1 - cytochrome p450, family 1, subfamily b, polypeptide 1, GPX1 - glutathione peroxida…
GOPROCESS	GO:0045622	regulation of T-helper cell differentiation	0.000965	0.0391	DOWN	6.38	12181	28	341	5	[MYB - v-myb avian myeloblastosis viral oncogene homolog, TNFSF4 - tumor necrosis factor (ligand) superfamily, member 4, IRF4 - interferon regulatory factor 4, IL12RB1 - interleukin 12 receptor, beta 1, SMAD7 - smad family member 7]
GOPROCESS	GO:0051052	regulation of DNA metabolic process	0.000969	0.0391	DOWN	2.17	12181	329	341	20	[CDC6 - cell division cycle 6, CHEK1 - checkpoint kinase 1, PCNA - proliferating cell nuclear antigen, NEK2 - nima-related kinase 2, H2AFX - h2a histone family, member x, CDK1 - cyclin-dependent kinase 1, AURKB - aurora kinase b, BRCA1 - breast cancer 1, early onset, KPNA2 - karyopherin alpha 2 (rag cohort 1, importin alpha 1), TIMELESS - timeless circadian clock, ESCO2 - establishment of sister …
GOPROCESS	GO:0002700	regulation of production of molecular mediator of immune response	0.000989	0.0398	DOWN	3.53	12181	91	341	9	[TNFRSF4 - tumor necrosis factor receptor superfamily, member 4, RSAD2 - radical s-adenosyl methionine domain containing 2, IL18R1 - interleukin 18 receptor 1, TNFSF4 - tumor necrosis factor (ligand) superfamily, member 4, CD74 - cd74 molecule, major histocompatibility complex, class ii invariant chain, TFRC - transferrin receptor (p90, cd71), UNG - uracil-dna glycosylase, IL13 - interleukin 13, …
